# Supplementary material for: Rescue of lysosomal acid lipase deficiency in mice by rAAV8 liver gene transfer
Source: Commun Med (Lond). 2025 Apr 11;5:110. doi: 10.1038/s43856-025-00816-8 (PMC11992068; doi:10.1038/s43856-025-00816-8)
Supplement: Supplementary file 3 — Supplementary Data 1 [file 43856_2025_816_MOESM3_ESM.xlsx]

## Sheet: Figure 1b
Figure 1b	Weight of mice
Weight of mice (g)
Post-injection (Week)	WT			LIPA -/-				LIPA-/-_Treated _LD1				LIPA-/-_Treated _LD2				LIPA-/-_Treated _MD				LIPA-/-_Treated _HD
0	24.2	24.2	25.8	19.7	22.2	14.5	15.7	20.8	20.2	16.2	16.9	19.3	20.4	18.3	19.5	21.2	24.2	16.1	20	24.7	25.4	16.4	17.5
1	24.9	25.2	27	19.2	22.7	15.8	17.5	22.2	20.2	18.4	19.6	20.5	21.8	20.9	21.7	23.7	26.3	18.5	21.3	27	26.1	18	20.9
2	26.1	27.5	27.5	18.4	22.6	15	16.3	22.7	21.1	19.2	20.4	21.5	22.6	22.1	21.9	24.7	27.4	19.8	22.3	27.6	25.9	18.4	22.3
3	26	26	28.6	18.4	23	14.5	16.8	23.4	20.6	18.2	20.1	23.4	24	23.6	23.3	25.5	27.5	21.1	23.1	28.6	26.3	18.8	23.8
4	26	27.3	29.3	17.1	21.9	15.6	16.6	24.6	23.5	18.8	20.3	24.4	24.9	25.4	23.9		29.1	21.7	23.9	29.8	27.5	19.3	24.2
5	26.2	28.3	30.9	18.8	22.6	13.9	14.7	25.8	24.4	18.5	20.2	24.9	25.9	24.6	23.9	27.1	29.2	22.5	24.8	30.6	27.9	19.7	24.6
6	25.9	28.9	31.5	18	23.2	14.1	14.5	26	23.6	17.8	20	25.1	25.7	24.3	24	27.6	28.9	22.3	25.7	30.5	28.4	20.2	25
7	26	29.5	32.3	16.9	21.6	16.4	18.4	25.7	23.5	19.3	21.2	25.6	25.3	25.1	24.6	28.3	29.5	22.6	26	30.6	29.7	20.9	25.8
8	26.1	30	32	17.8	22.3	15	17	25.9	23.4	20.1	20.8	25.6	25.7	25.8	25.1	29	31	22.5	26.7	30.9	29.4	20.6	25.7
9	26.2	29.6	32.3	18.6	22.1	14.5	16.4	25.9	24	22.3	22.6	26	26.8	25.3	25.2	29.4	30.4	22.9	27	31.2	29.3	21.8	26.7
10	26.4	30.4	33.9	16.8	21.2	17.6	17.3	25.8	23.6	21.4	21	26.7	28.5	25.8	25.2	30.7	31.5	23.1	29.5	32.6	30.3	23.6	27.7
11	26.5	30.9	34.9	16.9	20.8	16.6	15.7	26	24	21.8	21.1	27.2	29	26.3	25.6	31.7	32.1	23.4	29.6	32.9	31.8	22.9	28.1
12	26.9	30.9	34.6	19.1	22.6	16.2	17.4	26.6	25	23.2	21.7	28.5	29.3	27.3	26.7	32.8	34	23.8	31.1	33.1	31.7	23.2	28.3
Statistic test	Annova Test						Statistic test	Multiple comparaison
ANOVA summary							Number of families	1
F	45.41						Number of comparisons per family	15
P value	<,001						Alpha	0.05
P value summary	***
Significant diff. among means (P < 0.05)?	Yes						Tukey's multiple comparisons test	Mean Diff,	95,00% CI of diff,	Below threshold?	Summary	Adjusted P Value
R squared	0.7592						WT vs. LIPA -/-	12.01	9,505 to 14,51	Yes	***	<,001	A-B
							WT vs. LIPA-/-_Treated _LD1	8.142	5,638 to 10,65	Yes	***	<,001	A-C
Brown-Forsythe test							WT vs. LIPA-/-_Treated _LD2	5.557	3,053 to 8,061	Yes	***	<,001	A-D
F (DFn, DFd)	3,428 (5, 72)						WT vs. LIPA-/-_Treated _MD	4.115	1,611 to 6,618	Yes	***	<,001	A-E
P value	0.008						WT vs. LIPA-/-_Treated _HD	4.207	1,703 to 6,711	Yes	***	<,001	A-F
P value summary	**						LIPA -/- vs. LIPA-/-_Treated _LD1	-3.867	-6,371 to -1,364	Yes	***	<,001	B-C
Are SDs significantly different (P < 0.05)?	Yes						LIPA -/- vs. LIPA-/-_Treated _LD2	-6.452	-8,956 to -3,948	Yes	***	<,001	B-D
							LIPA -/- vs. LIPA-/-_Treated _MD	-7.894	-10,40 to -5,391	Yes	***	<,001	B-E
Bartlett's test							LIPA -/- vs. LIPA-/-_Treated _HD	-7.802	-10,31 to -5,298	Yes	***	<,001	B-F
Bartlett's statistic (corrected)	30.92						LIPA-/-_Treated _LD1 vs. LIPA-/-_Treated _LD2	-2.585	-5,088 to -0,08098	Yes	*	0.039	C-D
P value	<,001						LIPA-/-_Treated _LD1 vs. LIPA-/-_Treated _MD	-4.027	-6,531 to -1,523	Yes	***	<,001	C-E
P value summary	***						LIPA-/-_Treated _LD1 vs. LIPA-/-_Treated _HD	-3.935	-6,438 to -1,431	Yes	***	<,001	C-F
Are SDs significantly different (P < 0.05)?	Yes						LIPA-/-_Treated _LD2 vs. LIPA-/-_Treated _MD	-1.442	-3,946 to 1,061	No	ns	0.545	D-E
							LIPA-/-_Treated _LD2 vs. LIPA-/-_Treated _HD	-1.35	-3,854 to 1,154	No	ns	0.615	D-F
ANOVA table	SS	DF	MS	F (DFn, DFd)	P value		LIPA-/-_Treated _MD vs. LIPA-/-_Treated _HD	0.09231	-2,411 to 2,596	No	ns	>,999	E-F
Treatment (between columns)	1079	5	215.8	F (5, 72) = 45,41	P<,001
Residual (within columns)	342.2	72	4.753				Test details	Mean 1	Mean 2	Mean Diff,	SE of diff,	n1	n2	q	DF
Total	1421	77					WT vs. LIPA -/-	30.06	18.05	12.01	0.8551	13	13	19.86	72
							WT vs. LIPA-/-_Treated _LD1	30.06	21.92	8.142	0.8551	13	13	13.46	72
Data summary							WT vs. LIPA-/-_Treated _LD2	30.06	24.5	5.557	0.8551	13	13	9.19	72
Number of treatments (columns)	6						WT vs. LIPA-/-_Treated _MD	30.06	25.94	4.115	0.8551	13	13	6.805	72
Number of values (total)	78						WT vs. LIPA-/-_Treated _HD	30.06	25.85	4.207	0.8551	13	13	6.958	72
							LIPA -/- vs. LIPA-/-_Treated _LD1	18.05	21.92	-3.867	0.8551	13	13	6.396	72
							LIPA -/- vs. LIPA-/-_Treated _LD2	18.05	24.5	-6.452	0.8551	13	13	10.67	72
							LIPA -/- vs. LIPA-/-_Treated _MD	18.05	25.94	-7.894	0.8551	13	13	13.06	72
							LIPA -/- vs. LIPA-/-_Treated _HD	18.05	25.85	-7.802	0.8551	13	13	12.9	72
							LIPA-/-_Treated _LD1 vs. LIPA-/-_Treated _LD2	21.92	24.5	-2.585	0.8551	13	13	4.275	72
							LIPA-/-_Treated _LD1 vs. LIPA-/-_Treated _MD	21.92	25.94	-4.027	0.8551	13	13	6.66	72
							LIPA-/-_Treated _LD1 vs. LIPA-/-_Treated _HD	21.92	25.85	-3.935	0.8551	13	13	6.507	72
							LIPA-/-_Treated _LD2 vs. LIPA-/-_Treated _MD	24.5	25.94	-1.442	0.8551	13	13	2.385	72
							LIPA-/-_Treated _LD2 vs. LIPA-/-_Treated _HD	24.5	25.85	-1.35	0.8551	13	13	2.233	72
							LIPA-/-_Treated _MD vs. LIPA-/-_Treated _HD	25.94	25.85	0.09231	0.8551	13	13	0.1527	72
Mean slope of weight
	WT			LIPA -/-				LIPA-/-_Treated _LD1				LIPA-/-_Treated _LD2				LIPA-/-_Treated _MD				LIPA-/-_Treated _HD
Mean slope of weight	0.1429	0.5368	0.7462	-0.1176	-0.08571	0.1423	0.0467	0.4187	0.3676	0.4588	0.2648	0.6615	0.6725	0.5615	0.4654	0.8399	0.6429	0.5	0.8538	0.6038	0.5412	0.5434	0.7434
Statistic test	Annova Result						Statistic test	Multiple comparaison
ANOVA summary							Number of families	1
F	11.15						Number of comparisons per family	15
P value	<0,001						Alpha	0.05
P value summary	***
Significant diff. among means (P < 0.05)?	Yes						Tukey's multiple comparisons test	Mean Diff,	95,00% CI of diff,	Below threshold?	Summary	Adjusted P Value
R squared	0.7663						WT vs. LIPA-/-	0.4789	0,1071 to 0,8507	Yes	**	0.008	A-B
							WT vs. LD1	0.09783	-0,2740 to 0,4696	No	ns	0.96	A-C
Brown-Forsythe test							WT vs. LD2	-0.1149	-0,4867 to 0,2569	No	ns	0.92	A-D
F (DFn, DFd)	1,321 (5, 17)						WT vs. MD	-0.2339	-0,6056 to 0,1379	No	ns	0.38	A-E
P value	0.3						WT vs. HD	-0.1327	-0,5044 to 0,2391	No	ns	0.86	A-F
P value summary	ns						LIPA-/- vs. LD1	-0.3811	-0,7253 to -0,03684	Yes	*	0.03	B-C
Are SDs significantly different (P < 0.05)?	No						LIPA-/- vs. LD2	-0.5938	-0,9380 to -0,2496	Yes	***	<0,001	B-D
							LIPA-/- vs. MD	-0.7127	-1,057 to -0,3685	Yes	***	<0,001	B-E
Bartlett's test							LIPA-/- vs. HD	-0.6115	-0,9557 to -0,2673	Yes	***	<0,001	B-F
Bartlett's statistic (corrected)							LD1 vs. LD2	-0.2128	-0,5570 to 0,1315	No	ns	0.39	C-D
P value							LD1 vs. MD	-0.3317	-0,6759 to 0,01254	No	ns	0.06	C-E
P value summary							LD1 vs. HD	-0.2305	-0,5747 to 0,1137	No	ns	0.31	C-F
Are SDs significantly different (P < 0.05)?							LD2 vs. MD	-0.1189	-0,4631 to 0,2253	No	ns	0.87	D-E
							LD2 vs. HD	-0.01773	-0,3619 to 0,3265	No	ns	>0,99	D-F
ANOVA table	SS	DF	MS	F (DFn, DFd)	P value		MD vs. HD	0.1012	-0,2430 to 0,4454	No	ns	0.93	E-F
Treatment (between columns)	1.291	5	0.2582	F (5, 17) = 11,15	P<0,001
Residual (within columns)	0.3937	17	0.02316				Test details	Mean 1	Mean 2	Mean Diff,	SE of diff,	n1	n2	q	DF
Total	1.685	22					WT vs. LIPA-/-	0.4753	-0.003578	0.4789	0.1162	3	4	5.827	17
							WT vs. LD1	0.4753	0.3775	0.09783	0.1162	3	4	1.19	17
Data summary							WT vs. LD2	0.4753	0.5902	-0.1149	0.1162	3	4	1.398	17
Number of treatments (columns)	6						WT vs. MD	0.4753	0.7092	-0.2339	0.1162	3	4	2.845	17
Number of values (total)	23						WT vs. HD	0.4753	0.608	-0.1327	0.1162	3	4	1.614	17
							LIPA-/- vs. LD1	-0.003578	0.3775	-0.3811	0.1076	4	4	5.008	17
							LIPA-/- vs. LD2	-0.003578	0.5902	-0.5938	0.1076	4	4	7.804	17
							LIPA-/- vs. MD	-0.003578	0.7092	-0.7127	0.1076	4	4	9.367	17
							LIPA-/- vs. HD	-0.003578	0.608	-0.6115	0.1076	4	4	8.037	17
							LD1 vs. LD2	0.3775	0.5902	-0.2128	0.1076	4	4	2.796	17
							LD1 vs. MD	0.3775	0.7092	-0.3317	0.1076	4	4	4.359	17
							LD1 vs. HD	0.3775	0.608	-0.2305	0.1076	4	4	3.029	17
							LD2 vs. MD	0.5902	0.7092	-0.1189	0.1076	4	4	1.563	17
							LD2 vs. HD	0.5902	0.608	-0.01773	0.1076	4	4	0.2329	17
							MD vs. HD	0.7092	0.608	0.1012	0.1076	4	4	1.33	17

## Sheet: Figure 1c
Figure 1c	Fold change of LAL activity in serum overtime
Weeks	WT				LIPA -/-				LIPA-/-_Treated _LD1				LIPA-/-_Treated _LD2				LIPA-/-_Treated _MD				LIPA-/-_Treated _HD
2	1.07	0.91	1.02		0.4	0.41	0.8	0.79	1.25	1.45	0.99	1.37	2.01	1.72	1.48	1.39	3.69	3.67	2.12	3.14	5.85	6.71	4.64	2.77
4	0.94	0.95	1.03	1.07	0.6	0.56	0.88	0.71	1.07	0.96	0.89	1.22	2.56	1.51	1.51	1.74	1.34	2.64	1.93	2.65	4.35	5.71	4.03	2.87
6	0.87	1.05	1.12	0.97	0.83	0.75	0.4	0.52	1.16	0.88	1.18	1.23	1.65	1.43	1.76	2.2	3.76	2.31	1.97	2.42	4.95	7.23	4.25	2.31
8	0.78	1.05	0.92	1.25	1.26	0.73	1.17	1.12	0.99	0.7	0.99	1.12	2.44	1.83	2.66	2.69	3.63	2.06	1.92	2.39	4.78	5.54	2.71	3.68
10	1.11	0.95	0.93	1.01	1.31	0.83	0.39	0.62	0.91	0.83	0.82	1.04	2.64	1.85	2.28	3.31	2.75	1.75	2.54	3.28	4.89	5.1	3.37	2.56
12	1.01	1.04	1.04	0.92	1.39	1.29	0.88	0.74	0.98	0.82	0.98	1.17	2.33	1.96	1.73	3.36	3.59	2.76	1.89	2.94	4.67	4.26	3.53	3.2
Statistic test	Annova Result						Statistic test	Multiple comparaison
Two-way ANOVA	Ordinary						Within each row, compare columns (simple effects within rows)
Alpha	0.05
							Number of families	6
Source of Variation	% of total variation	P value	P value summary	Significant?			Number of comparisons per family	15
Interaction	3.156	0.805	ns	No			Alpha	0.05
Row Factor	0.3822	0.814	ns	No
Column Factor	78.1	<,001	***	Yes			Tukey's multiple comparisons test	Predicted (LS) mean diff,	95,00% CI of diff,	Below threshold?	Summary	Adjusted P Value
ANOVA table	SS (Type III)	DF	MS	F (DFn, DFd)	P value		2
Interaction	8.852	25	0.3541	F (25, 107) = 0,7397	P=,805		WT vs. LIPA -/-	0.4	-1,133 to 1,933	No	ns	0.974
Row Factor	1.072	5	0.2144	F (5, 107) = 0,4480	P=,814		WT vs. LIPA-/-_Treated _LD1	-0.265	-1,798 to 1,268	No	ns	0.996
Column Factor	219.1	5	43.82	F (5, 107) = 91,54	P<,001		WT vs. LIPA-/-_Treated _LD2	-0.65	-2,183 to 0,8835	No	ns	0.821
Residual	51.22	107	0.4787				WT vs. LIPA-/-_Treated _MD	-2.155	-3,688 to -0,6215	Yes	**	0.001
							WT vs. LIPA-/-_Treated _HD	-3.993	-5,526 to -2,459	Yes	***	<,001
Data summary							LIPA -/- vs. LIPA-/-_Treated _LD1	-0.665	-2,085 to 0,7547	No	ns	0.751
Number of columns (Column Factor)	6						LIPA -/- vs. LIPA-/-_Treated _LD2	-1.05	-2,470 to 0,3697	No	ns	0.272
Number of rows (Row Factor)	6						LIPA -/- vs. LIPA-/-_Treated _MD	-2.555	-3,975 to -1,135	Yes	***	<,001
Number of values	143						LIPA -/- vs. LIPA-/-_Treated _HD	-4.393	-5,812 to -2,973	Yes	***	<,001
							LIPA-/-_Treated _LD1 vs. LIPA-/-_Treated _LD2	-0.385	-1,805 to 1,035	No	ns	0.969
							LIPA-/-_Treated _LD1 vs. LIPA-/-_Treated _MD	-1.89	-3,310 to -0,4703	Yes	**	0.003
							LIPA-/-_Treated _LD1 vs. LIPA-/-_Treated _HD	-3.728	-5,147 to -2,308	Yes	***	<,001
							LIPA-/-_Treated _LD2 vs. LIPA-/-_Treated _MD	-1.505	-2,925 to -0,08530	Yes	*	0.031
							LIPA-/-_Treated _LD2 vs. LIPA-/-_Treated _HD	-3.343	-4,762 to -1,923	Yes	***	<,001
							LIPA-/-_Treated _MD vs. LIPA-/-_Treated _HD	-1.838	-3,257 to -0,4178	Yes	**	0.004
							4
							WT vs. LIPA -/-	0.31	-1,110 to 1,730	No	ns	0.988
							WT vs. LIPA-/-_Treated _LD1	-0.0375	-1,457 to 1,382	No	ns	>,999
							WT vs. LIPA-/-_Treated _LD2	-0.8325	-2,252 to 0,5872	No	ns	0.534
							WT vs. LIPA-/-_Treated _MD	-1.143	-2,562 to 0,2772	No	ns	0.189
							WT vs. LIPA-/-_Treated _HD	-3.243	-4,662 to -1,823	Yes	***	<,001
							LIPA -/- vs. LIPA-/-_Treated _LD1	-0.3475	-1,767 to 1,072	No	ns	0.98
							LIPA -/- vs. LIPA-/-_Treated _LD2	-1.143	-2,562 to 0,2772	No	ns	0.189
							LIPA -/- vs. LIPA-/-_Treated _MD	-1.453	-2,872 to -0,03280	Yes	*	0.042
							LIPA -/- vs. LIPA-/-_Treated _HD	-3.553	-4,972 to -2,133	Yes	***	<,001
							LIPA-/-_Treated _LD1 vs. LIPA-/-_Treated _LD2	-0.795	-2,215 to 0,6247	No	ns	0.584
							LIPA-/-_Treated _LD1 vs. LIPA-/-_Treated _MD	-1.105	-2,525 to 0,3147	No	ns	0.22
							LIPA-/-_Treated _LD1 vs. LIPA-/-_Treated _HD	-3.205	-4,625 to -1,785	Yes	***	<,001
							LIPA-/-_Treated _LD2 vs. LIPA-/-_Treated _MD	-0.31	-1,730 to 1,110	No	ns	0.988
							LIPA-/-_Treated _LD2 vs. LIPA-/-_Treated _HD	-2.41	-3,830 to -0,9903	Yes	***	<,001
							LIPA-/-_Treated _MD vs. LIPA-/-_Treated _HD	-2.1	-3,520 to -0,6803	Yes	***	<,001
							6
							WT vs. LIPA -/-	0.3775	-1,042 to 1,797	No	ns	0.972
							WT vs. LIPA-/-_Treated _LD1	-0.11	-1,530 to 1,310	No	ns	>,999
							WT vs. LIPA-/-_Treated _LD2	-0.7575	-2,177 to 0,6622	No	ns	0.634
							WT vs. LIPA-/-_Treated _MD	-1.613	-3,032 to -0,1928	Yes	*	0.016
							WT vs. LIPA-/-_Treated _HD	-3.683	-5,102 to -2,263	Yes	***	<,001
							LIPA -/- vs. LIPA-/-_Treated _LD1	-0.4875	-1,907 to 0,9322	No	ns	0.918
							LIPA -/- vs. LIPA-/-_Treated _LD2	-1.135	-2,555 to 0,2847	No	ns	0.195
							LIPA -/- vs. LIPA-/-_Treated _MD	-1.99	-3,410 to -0,5703	Yes	**	0.001
							LIPA -/- vs. LIPA-/-_Treated _HD	-4.06	-5,480 to -2,640	Yes	***	<,001
							LIPA-/-_Treated _LD1 vs. LIPA-/-_Treated _LD2	-0.6475	-2,067 to 0,7722	No	ns	0.771
							LIPA-/-_Treated _LD1 vs. LIPA-/-_Treated _MD	-1.503	-2,922 to -0,08280	Yes	*	0.031
							LIPA-/-_Treated _LD1 vs. LIPA-/-_Treated _HD	-3.573	-4,992 to -2,153	Yes	***	<,001
							LIPA-/-_Treated _LD2 vs. LIPA-/-_Treated _MD	-0.855	-2,275 to 0,5647	No	ns	0.504
							LIPA-/-_Treated _LD2 vs. LIPA-/-_Treated _HD	-2.925	-4,345 to -1,505	Yes	***	<,001
							LIPA-/-_Treated _MD vs. LIPA-/-_Treated _HD	-2.07	-3,490 to -0,6503	Yes	***	<,001
							8
							WT vs. LIPA -/-	-0.07	-1,490 to 1,350	No	ns	>,999
							WT vs. LIPA-/-_Treated _LD1	0.05	-1,370 to 1,470	No	ns	>,999
							WT vs. LIPA-/-_Treated _LD2	-1.405	-2,825 to 0,01470	No	ns	0.054
							WT vs. LIPA-/-_Treated _MD	-1.5	-2,920 to -0,08030	Yes	*	0.032
							WT vs. LIPA-/-_Treated _HD	-3.178	-4,597 to -1,758	Yes	***	<,001
							LIPA -/- vs. LIPA-/-_Treated _LD1	0.12	-1,300 to 1,540	No	ns	>,999
							LIPA -/- vs. LIPA-/-_Treated _LD2	-1.335	-2,755 to 0,08470	No	ns	0.078
							LIPA -/- vs. LIPA-/-_Treated _MD	-1.43	-2,850 to -0,01030	Yes	*	0.047
							LIPA -/- vs. LIPA-/-_Treated _HD	-3.108	-4,527 to -1,688	Yes	***	<,001
							LIPA-/-_Treated _LD1 vs. LIPA-/-_Treated _LD2	-1.455	-2,875 to -0,03530	Yes	*	0.041
							LIPA-/-_Treated _LD1 vs. LIPA-/-_Treated _MD	-1.55	-2,970 to -0,1303	Yes	*	0.024
							LIPA-/-_Treated _LD1 vs. LIPA-/-_Treated _HD	-3.228	-4,647 to -1,808	Yes	***	<,001
							LIPA-/-_Treated _LD2 vs. LIPA-/-_Treated _MD	-0.095	-1,515 to 1,325	No	ns	>,999
							LIPA-/-_Treated _LD2 vs. LIPA-/-_Treated _HD	-1.773	-3,192 to -0,3528	Yes	**	0.006
							LIPA-/-_Treated _MD vs. LIPA-/-_Treated _HD	-1.678	-3,097 to -0,2578	Yes	*	0.011
							10
							WT vs. LIPA -/-	0.2125	-1,207 to 1,632	No	ns	0.998
							WT vs. LIPA-/-_Treated _LD1	0.1	-1,320 to 1,520	No	ns	>,999
							WT vs. LIPA-/-_Treated _LD2	-1.52	-2,940 to -0,1003	Yes	*	0.028
							WT vs. LIPA-/-_Treated _MD	-1.58	-3,000 to -0,1603	Yes	*	0.02
							WT vs. LIPA-/-_Treated _HD	-2.98	-4,400 to -1,560	Yes	***	<,001
							LIPA -/- vs. LIPA-/-_Treated _LD1	-0.1125	-1,532 to 1,307	No	ns	>,999
							LIPA -/- vs. LIPA-/-_Treated _LD2	-1.733	-3,152 to -0,3128	Yes	**	0.008
							LIPA -/- vs. LIPA-/-_Treated _MD	-1.793	-3,212 to -0,3728	Yes	**	0.005
							LIPA -/- vs. LIPA-/-_Treated _HD	-3.193	-4,612 to -1,773	Yes	***	<,001
							LIPA-/-_Treated _LD1 vs. LIPA-/-_Treated _LD2	-1.62	-3,040 to -0,2003	Yes	*	0.016
							LIPA-/-_Treated _LD1 vs. LIPA-/-_Treated _MD	-1.68	-3,100 to -0,2603	Yes	*	0.011
							LIPA-/-_Treated _LD1 vs. LIPA-/-_Treated _HD	-3.08	-4,500 to -1,660	Yes	***	<,001
							LIPA-/-_Treated _LD2 vs. LIPA-/-_Treated _MD	-0.06	-1,480 to 1,360	No	ns	>,999
							LIPA-/-_Treated _LD2 vs. LIPA-/-_Treated _HD	-1.46	-2,880 to -0,04030	Yes	*	0.04
							LIPA-/-_Treated _MD vs. LIPA-/-_Treated _HD	-1.4	-2,820 to 0,01970	No	ns	0.056
							12
							WT vs. LIPA -/-	-0.0725	-1,492 to 1,347	No	ns	>,999
							WT vs. LIPA-/-_Treated _LD1	0.015	-1,405 to 1,435	No	ns	>,999
							WT vs. LIPA-/-_Treated _LD2	-1.343	-2,762 to 0,07720	No	ns	0.075
							WT vs. LIPA-/-_Treated _MD	-1.793	-3,212 to -0,3728	Yes	**	0.005
							WT vs. LIPA-/-_Treated _HD	-2.913	-4,332 to -1,493	Yes	***	<,001
							LIPA -/- vs. LIPA-/-_Treated _LD1	0.0875	-1,332 to 1,507	No	ns	>,999
							LIPA -/- vs. LIPA-/-_Treated _LD2	-1.27	-2,690 to 0,1497	No	ns	0.107
							LIPA -/- vs. LIPA-/-_Treated _MD	-1.72	-3,140 to -0,3003	Yes	**	0.008
							LIPA -/- vs. LIPA-/-_Treated _HD	-2.84	-4,260 to -1,420	Yes	***	<,001
							LIPA-/-_Treated _LD1 vs. LIPA-/-_Treated _LD2	-1.358	-2,777 to 0,06220	No	ns	0.069
							LIPA-/-_Treated _LD1 vs. LIPA-/-_Treated _MD	-1.808	-3,227 to -0,3878	Yes	**	0.005
							LIPA-/-_Treated _LD1 vs. LIPA-/-_Treated _HD	-2.928	-4,347 to -1,508	Yes	***	<,001
							LIPA-/-_Treated _LD2 vs. LIPA-/-_Treated _MD	-0.45	-1,870 to 0,9697	No	ns	0.941
							LIPA-/-_Treated _LD2 vs. LIPA-/-_Treated _HD	-1.57	-2,990 to -0,1503	Yes	*	0.021
							LIPA-/-_Treated _MD vs. LIPA-/-_Treated _HD	-1.12	-2,540 to 0,2997	No	ns	0.208
							Test details	Predicted (LS) mean 1	Predicted (LS) mean 2	Predicted (LS) mean diff,	SE of diff,	N1	N2	q	DF
							2
							WT vs. LIPA -/-	1	0.6	0.4	0.5284	3	4	1.071	107
							WT vs. LIPA-/-_Treated _LD1	1	1.265	-0.265	0.5284	3	4	0.7092	107
							WT vs. LIPA-/-_Treated _LD2	1	1.65	-0.65	0.5284	3	4	1.74	107
							WT vs. LIPA-/-_Treated _MD	1	3.155	-2.155	0.5284	3	4	5.768	107
							WT vs. LIPA-/-_Treated _HD	1	4.993	-3.993	0.5284	3	4	10.69	107
							LIPA -/- vs. LIPA-/-_Treated _LD1	0.6	1.265	-0.665	0.4892	4	4	1.922	107
							LIPA -/- vs. LIPA-/-_Treated _LD2	0.6	1.65	-1.05	0.4892	4	4	3.035	107
							LIPA -/- vs. LIPA-/-_Treated _MD	0.6	3.155	-2.555	0.4892	4	4	7.386	107
							LIPA -/- vs. LIPA-/-_Treated _HD	0.6	4.993	-4.393	0.4892	4	4	12.7	107
							LIPA-/-_Treated _LD1 vs. LIPA-/-_Treated _LD2	1.265	1.65	-0.385	0.4892	4	4	1.113	107
							LIPA-/-_Treated _LD1 vs. LIPA-/-_Treated _MD	1.265	3.155	-1.89	0.4892	4	4	5.464	107
							LIPA-/-_Treated _LD1 vs. LIPA-/-_Treated _HD	1.265	4.993	-3.728	0.4892	4	4	10.78	107
							LIPA-/-_Treated _LD2 vs. LIPA-/-_Treated _MD	1.65	3.155	-1.505	0.4892	4	4	4.351	107
							LIPA-/-_Treated _LD2 vs. LIPA-/-_Treated _HD	1.65	4.993	-3.343	0.4892	4	4	9.663	107
							LIPA-/-_Treated _MD vs. LIPA-/-_Treated _HD	3.155	4.993	-1.838	0.4892	4	4	5.312	107
							4
							WT vs. LIPA -/-	0.9975	0.6875	0.31	0.4892	4	4	0.8962	107
							WT vs. LIPA-/-_Treated _LD1	0.9975	1.035	-0.0375	0.4892	4	4	0.1084	107
							WT vs. LIPA-/-_Treated _LD2	0.9975	1.83	-0.8325	0.4892	4	4	2.407	107
							WT vs. LIPA-/-_Treated _MD	0.9975	2.14	-1.143	0.4892	4	4	3.303	107
							WT vs. LIPA-/-_Treated _HD	0.9975	4.24	-3.243	0.4892	4	4	9.373	107
							LIPA -/- vs. LIPA-/-_Treated _LD1	0.6875	1.035	-0.3475	0.4892	4	4	1.005	107
							LIPA -/- vs. LIPA-/-_Treated _LD2	0.6875	1.83	-1.143	0.4892	4	4	3.303	107
							LIPA -/- vs. LIPA-/-_Treated _MD	0.6875	2.14	-1.453	0.4892	4	4	4.199	107
							LIPA -/- vs. LIPA-/-_Treated _HD	0.6875	4.24	-3.553	0.4892	4	4	10.27	107
							LIPA-/-_Treated _LD1 vs. LIPA-/-_Treated _LD2	1.035	1.83	-0.795	0.4892	4	4	2.298	107
							LIPA-/-_Treated _LD1 vs. LIPA-/-_Treated _MD	1.035	2.14	-1.105	0.4892	4	4	3.194	107
							LIPA-/-_Treated _LD1 vs. LIPA-/-_Treated _HD	1.035	4.24	-3.205	0.4892	4	4	9.265	107
							LIPA-/-_Treated _LD2 vs. LIPA-/-_Treated _MD	1.83	2.14	-0.31	0.4892	4	4	0.8962	107
							LIPA-/-_Treated _LD2 vs. LIPA-/-_Treated _HD	1.83	4.24	-2.41	0.4892	4	4	6.967	107
							LIPA-/-_Treated _MD vs. LIPA-/-_Treated _HD	2.14	4.24	-2.1	0.4892	4	4	6.071	107
							6
							WT vs. LIPA -/-	1.003	0.625	0.3775	0.4892	4	4	1.091	107
							WT vs. LIPA-/-_Treated _LD1	1.003	1.113	-0.11	0.4892	4	4	0.318	107
							WT vs. LIPA-/-_Treated _LD2	1.003	1.76	-0.7575	0.4892	4	4	2.19	107
							WT vs. LIPA-/-_Treated _MD	1.003	2.615	-1.613	0.4892	4	4	4.661	107
							WT vs. LIPA-/-_Treated _HD	1.003	4.685	-3.683	0.4892	4	4	10.65	107
							LIPA -/- vs. LIPA-/-_Treated _LD1	0.625	1.113	-0.4875	0.4892	4	4	1.409	107
							LIPA -/- vs. LIPA-/-_Treated _LD2	0.625	1.76	-1.135	0.4892	4	4	3.281	107
							LIPA -/- vs. LIPA-/-_Treated _MD	0.625	2.615	-1.99	0.4892	4	4	5.753	107
							LIPA -/- vs. LIPA-/-_Treated _HD	0.625	4.685	-4.06	0.4892	4	4	11.74	107
							LIPA-/-_Treated _LD1 vs. LIPA-/-_Treated _LD2	1.113	1.76	-0.6475	0.4892	4	4	1.872	107
							LIPA-/-_Treated _LD1 vs. LIPA-/-_Treated _MD	1.113	2.615	-1.503	0.4892	4	4	4.343	107
							LIPA-/-_Treated _LD1 vs. LIPA-/-_Treated _HD	1.113	4.685	-3.573	0.4892	4	4	10.33	107
							LIPA-/-_Treated _LD2 vs. LIPA-/-_Treated _MD	1.76	2.615	-0.855	0.4892	4	4	2.472	107
							LIPA-/-_Treated _LD2 vs. LIPA-/-_Treated _HD	1.76	4.685	-2.925	0.4892	4	4	8.456	107
							LIPA-/-_Treated _MD vs. LIPA-/-_Treated _HD	2.615	4.685	-2.07	0.4892	4	4	5.984	107
							8
							WT vs. LIPA -/-	1	1.07	-0.07	0.4892	4	4	0.2024	107
							WT vs. LIPA-/-_Treated _LD1	1	0.95	0.05	0.4892	4	4	0.1445	107
							WT vs. LIPA-/-_Treated _LD2	1	2.405	-1.405	0.4892	4	4	4.062	107
							WT vs. LIPA-/-_Treated _MD	1	2.5	-1.5	0.4892	4	4	4.336	107
							WT vs. LIPA-/-_Treated _HD	1	4.178	-3.178	0.4892	4	4	9.186	107
							LIPA -/- vs. LIPA-/-_Treated _LD1	1.07	0.95	0.12	0.4892	4	4	0.3469	107
							LIPA -/- vs. LIPA-/-_Treated _LD2	1.07	2.405	-1.335	0.4892	4	4	3.859	107
							LIPA -/- vs. LIPA-/-_Treated _MD	1.07	2.5	-1.43	0.4892	4	4	4.134	107
							LIPA -/- vs. LIPA-/-_Treated _HD	1.07	4.178	-3.108	0.4892	4	4	8.983	107
							LIPA-/-_Treated _LD1 vs. LIPA-/-_Treated _LD2	0.95	2.405	-1.455	0.4892	4	4	4.206	107
							LIPA-/-_Treated _LD1 vs. LIPA-/-_Treated _MD	0.95	2.5	-1.55	0.4892	4	4	4.481	107
							LIPA-/-_Treated _LD1 vs. LIPA-/-_Treated _HD	0.95	4.178	-3.228	0.4892	4	4	9.33	107
							LIPA-/-_Treated _LD2 vs. LIPA-/-_Treated _MD	2.405	2.5	-0.095	0.4892	4	4	0.2746	107
							LIPA-/-_Treated _LD2 vs. LIPA-/-_Treated _HD	2.405	4.178	-1.773	0.4892	4	4	5.124	107
							LIPA-/-_Treated _MD vs. LIPA-/-_Treated _HD	2.5	4.178	-1.678	0.4892	4	4	4.849	107
							10
							WT vs. LIPA -/-	1	0.7875	0.2125	0.4892	4	4	0.6143	107
							WT vs. LIPA-/-_Treated _LD1	1	0.9	0.1	0.4892	4	4	0.2891	107
							WT vs. LIPA-/-_Treated _LD2	1	2.52	-1.52	0.4892	4	4	4.394	107
							WT vs. LIPA-/-_Treated _MD	1	2.58	-1.58	0.4892	4	4	4.567	107
							WT vs. LIPA-/-_Treated _HD	1	3.98	-2.98	0.4892	4	4	8.615	107
							LIPA -/- vs. LIPA-/-_Treated _LD1	0.7875	0.9	-0.1125	0.4892	4	4	0.3252	107
							LIPA -/- vs. LIPA-/-_Treated _LD2	0.7875	2.52	-1.733	0.4892	4	4	5.008	107
							LIPA -/- vs. LIPA-/-_Treated _MD	0.7875	2.58	-1.793	0.4892	4	4	5.182	107
							LIPA -/- vs. LIPA-/-_Treated _HD	0.7875	3.98	-3.193	0.4892	4	4	9.229	107
							LIPA-/-_Treated _LD1 vs. LIPA-/-_Treated _LD2	0.9	2.52	-1.62	0.4892	4	4	4.683	107
							LIPA-/-_Treated _LD1 vs. LIPA-/-_Treated _MD	0.9	2.58	-1.68	0.4892	4	4	4.857	107
							LIPA-/-_Treated _LD1 vs. LIPA-/-_Treated _HD	0.9	3.98	-3.08	0.4892	4	4	8.904	107
							LIPA-/-_Treated _LD2 vs. LIPA-/-_Treated _MD	2.52	2.58	-0.06	0.4892	4	4	0.1734	107
							LIPA-/-_Treated _LD2 vs. LIPA-/-_Treated _HD	2.52	3.98	-1.46	0.4892	4	4	4.221	107
							LIPA-/-_Treated _MD vs. LIPA-/-_Treated _HD	2.58	3.98	-1.4	0.4892	4	4	4.047	107
							12
							WT vs. LIPA -/-	1.003	1.075	-0.0725	0.4892	4	4	0.2096	107
							WT vs. LIPA-/-_Treated _LD1	1.003	0.9875	0.015	0.4892	4	4	0.04336	107
							WT vs. LIPA-/-_Treated _LD2	1.003	2.345	-1.343	0.4892	4	4	3.881	107
							WT vs. LIPA-/-_Treated _MD	1.003	2.795	-1.793	0.4892	4	4	5.182	107
							WT vs. LIPA-/-_Treated _HD	1.003	3.915	-2.913	0.4892	4	4	8.419	107
							LIPA -/- vs. LIPA-/-_Treated _LD1	1.075	0.9875	0.0875	0.4892	4	4	0.2529	107
							LIPA -/- vs. LIPA-/-_Treated _LD2	1.075	2.345	-1.27	0.4892	4	4	3.671	107
							LIPA -/- vs. LIPA-/-_Treated _MD	1.075	2.795	-1.72	0.4892	4	4	4.972	107
							LIPA -/- vs. LIPA-/-_Treated _HD	1.075	3.915	-2.84	0.4892	4	4	8.21	107
							LIPA-/-_Treated _LD1 vs. LIPA-/-_Treated _LD2	0.9875	2.345	-1.358	0.4892	4	4	3.924	107
							LIPA-/-_Treated _LD1 vs. LIPA-/-_Treated _MD	0.9875	2.795	-1.808	0.4892	4	4	5.225	107
							LIPA-/-_Treated _LD1 vs. LIPA-/-_Treated _HD	0.9875	3.915	-2.928	0.4892	4	4	8.463	107
							LIPA-/-_Treated _LD2 vs. LIPA-/-_Treated _MD	2.345	2.795	-0.45	0.4892	4	4	1.301	107
							LIPA-/-_Treated _LD2 vs. LIPA-/-_Treated _HD	2.345	3.915	-1.57	0.4892	4	4	4.539	107
							LIPA-/-_Treated _MD vs. LIPA-/-_Treated _HD	2.795	3.915	-1.12	0.4892	4	4	3.238	107

## Sheet: Figure 1d
Figure 1d	WBC composition
Week	WT			LIPA -/-				LIPA-/-_Treated _LD1				LIPA-/-_Treated _LD2				LIPA-/-_Treated _MD				LIPA-/-_Treated _HD
4	8.8	8.72	10.56	29.42	16.69	22.53	21.04	12.86	15.85	11.45	15.01	10.4	9.57	12.75	19.95	9.64	12.16	15.78	16.23	14.56	16.76	12.68	14.54
8	10.05	9.77	9.79	22.04	16.92	35.47	39.94	13.28	14.81	16.64	10.15	14.16	16.35	14.79	14.82	11.52	11.4	10.55	12.47	17.7	13.45	14.59	12.69
12	8.13	6.6	7.16	13.07	28.26	27.55	30.33	15.75	11.37	13.4	14.89	12.05	9.7	9.39	9.67	9.37	7.37	9.21	8.36	8.07	12.11	9.43	7.82
Statistic test	Annova Result							Statistic test	Multiple comparaison
Two-way ANOVA	Ordinary							Within each row, compare columns (simple effects within rows)
Alpha	0.05
								Number of families	3
Source of Variation	% of total variation	P value	P value summary	Significant?				Number of comparisons per family	15
Interaction	4.53	0.596	ns	No				Alpha	0.05
Row Factor	4.08	0.03	*	Yes
Column Factor	63.7	<,001	***	Yes				Tukey's multiple comparisons test	Predicted (LS) mean diff,	95,00% CI of diff,	Below threshold?	Summary	Adjusted P Value
ANOVA table	SS (Type III)	DF	MS	F (DFn, DFd)	P value			Row 1
Interaction	134	10	13.4	F (10, 51) = 0,836	P=,596			WT vs. LAL-D	-13.1	-22,1 to -4,00	Yes	**	0.001
Row Factor	121	2	60.4	F (2, 51) = 3,76	P=,030			WT vs. LD1	-4.43	-13,5 to 4,62	No	ns	0.697
Column Factor	1885	5	377	F (5, 51) = 23,5	P<,001			WT vs. LD2	-3.81	-12,9 to 5,25	No	ns	0.813
Residual	818	51	16					WT vs. MD	-4.09	-13,1 to 4,96	No	ns	0.763
								WT vs. HD	-5.27	-14,3 to 3,78	No	ns	0.523
Data summary								LAL-D vs. LD1	8.63	0,242 to 17,0	Yes	*	0.04
Number of columns (Column Factor)	6							LAL-D vs. LD2	9.25	0,867 to 17,6	Yes	*	0.023
Number of rows (Row Factor)	3							LAL-D vs. MD	8.97	0,582 to 17,4	Yes	*	0.03
Number of values	69							LAL-D vs. HD	7.79	-0,600 to 16,2	No	ns	0.083
								LD1 vs. LD2	0.625	-7,76 to 9,01	No	ns	>,999
								LD1 vs. MD	0.34	-8,05 to 8,73	No	ns	>,999
								LD1 vs. HD	-0.842	-9,23 to 7,54	No	ns	>,999
								LD2 vs. MD	-0.285	-8,67 to 8,10	No	ns	>,999
								LD2 vs. HD	-1.47	-9,85 to 6,92	No	ns	0.995
								MD vs. HD	-1.18	-9,57 to 7,20	No	ns	0.998
								Row 2
								WT vs. LAL-D	-18.7	-27,8 to -9,67	Yes	***	<,001
								WT vs. LD1	-3.85	-12,9 to 5,21	No	ns	0.806
								WT vs. LD2	-5.16	-14,2 to 3,90	No	ns	0.547
								WT vs. MD	-1.62	-10,7 to 7,44	No	ns	0.995
								WT vs. HD	-4.74	-13,8 to 4,32	No	ns	0.635
								LAL-D vs. LD1	14.9	6,49 to 23,3	Yes	***	<,001
								LAL-D vs. LD2	13.6	5,18 to 21,9	Yes	***	<,001
								LAL-D vs. MD	17.1	8,72 to 25,5	Yes	***	<,001
								LAL-D vs. HD	14	5,60 to 22,4	Yes	***	<,001
								LD1 vs. LD2	-1.31	-9,70 to 7,08	No	ns	0.997
								LD1 vs. MD	2.24	-6,15 to 10,6	No	ns	0.968
								LD1 vs. HD	-0.887	-9,27 to 7,50	No	ns	>,999
								LD2 vs. MD	3.55	-4,84 to 11,9	No	ns	0.809
								LD2 vs. HD	0.423	-7,96 to 8,81	No	ns	>,999
								MD vs. HD	-3.12	-11,5 to 5,26	No	ns	0.878
								Row 3
								WT vs. LAL-D	-17.5	-26,6 to -8,45	Yes	***	<,001
								WT vs. LD1	-6.56	-15,6 to 2,50	No	ns	0.282
								WT vs. LD2	-2.91	-12,0 to 6,15	No	ns	0.931
								WT vs. MD	-1.28	-10,3 to 7,78	No	ns	0.998
								WT vs. HD	-2.06	-11,1 to 7,00	No	ns	0.984
								LAL-D vs. LD1	11	2,56 to 19,3	Yes	**	0.004
								LAL-D vs. LD2	14.6	6,21 to 23,0	Yes	***	<,001
								LAL-D vs. MD	16.2	7,84 to 24,6	Yes	***	<,001
								LAL-D vs. HD	15.4	7,06 to 23,8	Yes	***	<,001
								LD1 vs. LD2	3.65	-4,74 to 12,0	No	ns	0.79
								LD1 vs. MD	5.28	-3,11 to 13,7	No	ns	0.436
								LD1 vs. HD	4.5	-3,89 to 12,9	No	ns	0.611
								LD2 vs. MD	1.63	-6,76 to 10,0	No	ns	0.992
								LD2 vs. HD	0.845	-7,54 to 9,23	No	ns	>,999
								MD vs. HD	-0.78	-9,17 to 7,61	No	ns	>,999
								Test details	Predicted (LS) mean 1	Predicted (LS) mean 2	Predicted (LS) mean diff,	SE of diff,	N1	N2	q	DF
								Row 1
								WT vs. LAL-D	9.36	22.4	-13.1	3.06	3	4	6.04	51
								WT vs. LD1	9.36	13.8	-4.43	3.06	3	4	2.05	51
								WT vs. LD2	9.36	13.2	-3.81	3.06	3	4	1.76	51
								WT vs. MD	9.36	13.5	-4.09	3.06	3	4	1.89	51
								WT vs. HD	9.36	14.6	-5.27	3.06	3	4	2.44	51
								LAL-D vs. LD1	22.4	13.8	8.63	2.83	4	4	4.31	51
								LAL-D vs. LD2	22.4	13.2	9.25	2.83	4	4	4.62	51
								LAL-D vs. MD	22.4	13.5	8.97	2.83	4	4	4.48	51
								LAL-D vs. HD	22.4	14.6	7.79	2.83	4	4	3.89	51
								LD1 vs. LD2	13.8	13.2	0.625	2.83	4	4	0.312	51
								LD1 vs. MD	13.8	13.5	0.34	2.83	4	4	0.17	51
								LD1 vs. HD	13.8	14.6	-0.842	2.83	4	4	0.421	51
								LD2 vs. MD	13.2	13.5	-0.285	2.83	4	4	0.142	51
								LD2 vs. HD	13.2	14.6	-1.47	2.83	4	4	0.733	51
								MD vs. HD	13.5	14.6	-1.18	2.83	4	4	0.59	51
								Row 2
								WT vs. LAL-D	9.87	28.6	-18.7	3.06	3	4	8.66	51
								WT vs. LD1	9.87	13.7	-3.85	3.06	3	4	1.78	51
								WT vs. LD2	9.87	15	-5.16	3.06	3	4	2.39	51
								WT vs. MD	9.87	11.5	-1.62	3.06	3	4	0.747	51
								WT vs. HD	9.87	14.6	-4.74	3.06	3	4	2.19	51
								LAL-D vs. LD1	28.6	13.7	14.9	2.83	4	4	7.43	51
								LAL-D vs. LD2	28.6	15	13.6	2.83	4	4	6.77	51
								LAL-D vs. MD	28.6	11.5	17.1	2.83	4	4	8.54	51
								LAL-D vs. HD	28.6	14.6	14	2.83	4	4	6.98	51
								LD1 vs. LD2	13.7	15	-1.31	2.83	4	4	0.654	51
								LD1 vs. MD	13.7	11.5	2.24	2.83	4	4	1.12	51
								LD1 vs. HD	13.7	14.6	-0.887	2.83	4	4	0.443	51
								LD2 vs. MD	15	11.5	3.55	2.83	4	4	1.77	51
								LD2 vs. HD	15	14.6	0.423	2.83	4	4	0.211	51
								MD vs. HD	11.5	14.6	-3.12	2.83	4	4	1.56	51
								Row 3
								WT vs. LAL-D	7.3	24.8	-17.5	3.06	3	4	8.09	51
								WT vs. LD1	7.3	13.9	-6.56	3.06	3	4	3.03	51
								WT vs. LD2	7.3	10.2	-2.91	3.06	3	4	1.34	51
								WT vs. MD	7.3	8.58	-1.28	3.06	3	4	0.592	51
								WT vs. HD	7.3	9.36	-2.06	3.06	3	4	0.953	51
								LAL-D vs. LD1	24.8	13.9	11	2.83	4	4	5.47	51
								LAL-D vs. LD2	24.8	10.2	14.6	2.83	4	4	7.29	51
								LAL-D vs. MD	24.8	8.58	16.2	2.83	4	4	8.1	51
								LAL-D vs. HD	24.8	9.36	15.4	2.83	4	4	7.71	51
								LD1 vs. LD2	13.9	10.2	3.65	2.83	4	4	1.82	51
								LD1 vs. MD	13.9	8.58	5.28	2.83	4	4	2.63	51
								LD1 vs. HD	13.9	9.36	4.5	2.83	4	4	2.24	51
								LD2 vs. MD	10.2	8.58	1.63	2.83	4	4	0.811	51
								LD2 vs. HD	10.2	9.36	0.845	2.83	4	4	0.422	51
								MD vs. HD	8.58	9.36	-0.78	2.83	4	4	0.389	51

## Sheet: Figure 1e
Figure 1e	% of Blood composition at W12 post-injection
	WT			LIPA -/-				LIPA-/-_Treated _LD1				LIPA-/-_Treated _LD2				LIPA-/-_Treated _MD				LIPA-/-_Treated _HD
% Lymphocytes	82.6	80.1	84.9	44.2	41.4	55.5	52.4	58.2	75.6	62.1	72.3	80.1	76.8	85.7	78.7	79.6	79.3	81	85.4	82.7	78.4	80.1	81.7
% Monocytes	4	4.9	3	9	8.7	9.9	12.5	6.3	4.5	6.2	6.8	4.1	4.2	2.9	4.6	4.6	4.3	3.6	3.7	3.8	5.3	4.4	3.7
% Granulocytes neutrophils	11	10.4	10	43.2	46.3	29.8	31.2	33.5	17.6	29.4	18.7	11.5	15.3	9.2	14.6	12.7	12.4	11.6	8.6	10	12.4	11.9	11
% Granulocytes eosinophils	0.1	1.7	0.3	0.4	0.6	0.8	0.1	0.4	0.4	0.2	0.1	1.2	0.7	0.2	0.4	0.9	1.8	0.3	0.4	1.3	1	1.1	0.9
% Granulocytes basophiles	0.7	0.7	0.7	0.7	0.5	1.2	0.8	0.5	0.8	0.9	0.8	1.4	1.4	1.1	0.5	0.7	0.5	2.2	0.7	1.1	1.7	1.1	1.4
Statistic test	Annova Result						Statistic test	Multiple comparaison
Two-way ANOVA	Ordinary						Within each column, compare rows (simple effects within columns)
Alpha	0.05
							Number of families	5
Source of Variation	% of total variation	P value	P value summary	Significant?			Number of comparisons per family	15
Interaction	6.477	<,001	***	Yes			Alpha	0.05
Time	0.001376	>,999	ns	No
Column Factor	92.63	<,001	***	Yes			Tukey's multiple comparisons test	Predicted (LS) mean diff,	95,00% CI of diff,	Below threshold?	Summary	Adjusted P Value
ANOVA table	SS (Type III)	DF	MS	F (DFn, DFd)	P value		% Lymphocytes
Interaction	6049	20	302.4	F (20, 85) = 29,07	P<,001		WT vs. LIPA-/-	34.16	26,98 to 41,34	Yes	***	<,001
Time	1.285	5	0.257	F (5, 85) = 0,02470	P>,999		WT vs. LD1	15.48	8,300 to 22,67	Yes	***	<,001
Column Factor	86499	4	21625	F (4, 85) = 2079	P<,001		WT vs. LD2	2.208	-4,975 to 9,391	No	ns	0.946
Residual	884.3	85	10.4				WT vs. MD	1.208	-5,975 to 8,391	No	ns	0.996
							WT vs. HD	1.808	-5,375 to 8,991	No	ns	0.977
Data summary							LIPA-/- vs. LD1	-18.68	-25,33 to -12,02	Yes	***	<,001
Number of columns (Column Factor)	5						LIPA-/- vs. LD2	-31.95	-38,60 to -25,30	Yes	***	<,001
Number of rows (Time)	6						LIPA-/- vs. MD	-32.95	-39,60 to -26,30	Yes	***	<,001
Number of values	115						LIPA-/- vs. HD	-32.35	-39,00 to -25,70	Yes	***	<,001
							LD1 vs. LD2	-13.28	-19,93 to -6,625	Yes	***	<,001
							LD1 vs. MD	-14.28	-20,93 to -7,625	Yes	***	<,001
							LD1 vs. HD	-13.68	-20,33 to -7,025	Yes	***	<,001
							LD2 vs. MD	-1	-7,650 to 5,650	No	ns	0.998
							LD2 vs. HD	-0.4	-7,050 to 6,250	No	ns	>,999
							MD vs. HD	0.6	-6,050 to 7,250	No	ns	>,999
							% Monocytes
							WT vs. LIPA-/-	-6.058	-13,24 to 1,125	No	ns	0.148
							WT vs. LD1	-1.983	-9,166 to 5,200	No	ns	0.966
							WT vs. LD2	0.01667	-7,166 to 7,200	No	ns	>,999
							WT vs. MD	-0.08333	-7,266 to 7,100	No	ns	>,999
							WT vs. HD	-0.3333	-7,516 to 6,850	No	ns	>,999
							LIPA-/- vs. LD1	4.075	-2,575 to 10,73	No	ns	0.48
							LIPA-/- vs. LD2	6.075	-0,5751 to 12,73	No	ns	0.094
							LIPA-/- vs. MD	5.975	-0,6751 to 12,63	No	ns	0.104
							LIPA-/- vs. HD	5.725	-0,9251 to 12,38	No	ns	0.133
							LD1 vs. LD2	2	-4,650 to 8,650	No	ns	0.951
							LD1 vs. MD	1.9	-4,750 to 8,550	No	ns	0.961
							LD1 vs. HD	1.65	-5,000 to 8,300	No	ns	0.979
							LD2 vs. MD	-0.1	-6,750 to 6,550	No	ns	>,999
							LD2 vs. HD	-0.35	-7,000 to 6,300	No	ns	>,999
							MD vs. HD	-0.25	-6,900 to 6,400	No	ns	>,999
							% Granulocytes neutrophils
							WT vs. LIPA-/-	-27.16	-34,34 to -19,98	Yes	***	<,001
							WT vs. LD1	-14.33	-21,52 to -7,150	Yes	***	<,001
							WT vs. LD2	-2.183	-9,366 to 5,000	No	ns	0.949
							WT vs. MD	-0.8583	-8,041 to 6,325	No	ns	>,999
							WT vs. HD	-0.8583	-8,041 to 6,325	No	ns	>,999
							LIPA-/- vs. LD1	12.83	6,175 to 19,48	Yes	***	<,001
							LIPA-/- vs. LD2	24.98	18,32 to 31,63	Yes	***	<,001
							LIPA-/- vs. MD	26.3	19,65 to 32,95	Yes	***	<,001
							LIPA-/- vs. HD	26.3	19,65 to 32,95	Yes	***	<,001
							LD1 vs. LD2	12.15	5,500 to 18,80	Yes	***	<,001
							LD1 vs. MD	13.48	6,825 to 20,13	Yes	***	<,001
							LD1 vs. HD	13.48	6,825 to 20,13	Yes	***	<,001
							LD2 vs. MD	1.325	-5,325 to 7,975	No	ns	0.992
							LD2 vs. HD	1.325	-5,325 to 7,975	No	ns	0.992
							MD vs. HD	0	-6,650 to 6,650	No	ns	>,999
							% Granulocytes eosinophils
							WT vs. LIPA-/-	0.225	-6,958 to 7,408	No	ns	>,999
							WT vs. LD1	0.425	-6,758 to 7,608	No	ns	>,999
							WT vs. LD2	0.075	-7,108 to 7,258	No	ns	>,999
							WT vs. MD	-0.15	-7,333 to 7,033	No	ns	>,999
							WT vs. HD	-0.375	-7,558 to 6,808	No	ns	>,999
							LIPA-/- vs. LD1	0.2	-6,450 to 6,850	No	ns	>,999
							LIPA-/- vs. LD2	-0.15	-6,800 to 6,500	No	ns	>,999
							LIPA-/- vs. MD	-0.375	-7,025 to 6,275	No	ns	>,999
							LIPA-/- vs. HD	-0.6	-7,250 to 6,050	No	ns	>,999
							LD1 vs. LD2	-0.35	-7,000 to 6,300	No	ns	>,999
							LD1 vs. MD	-0.575	-7,225 to 6,075	No	ns	>,999
							LD1 vs. HD	-0.8	-7,450 to 5,850	No	ns	>,999
							LD2 vs. MD	-0.225	-6,875 to 6,425	No	ns	>,999
							LD2 vs. HD	-0.45	-7,100 to 6,200	No	ns	>,999
							MD vs. HD	-0.225	-6,875 to 6,425	No	ns	>,999
							% Granulocytes basophiles
							WT vs. LIPA-/-	-0.1	-7,283 to 7,083	No	ns	>,999
							WT vs. LD1	-0.05	-7,233 to 7,133	No	ns	>,999
							WT vs. LD2	-0.4	-7,583 to 6,783	No	ns	>,999
							WT vs. MD	-0.325	-7,508 to 6,858	No	ns	>,999
							WT vs. HD	-0.625	-7,808 to 6,558	No	ns	>,999
							LIPA-/- vs. LD1	0.05	-6,600 to 6,700	No	ns	>,999
							LIPA-/- vs. LD2	-0.3	-6,950 to 6,350	No	ns	>,999
							LIPA-/- vs. MD	-0.225	-6,875 to 6,425	No	ns	>,999
							LIPA-/- vs. HD	-0.525	-7,175 to 6,125	No	ns	>,999
							LD1 vs. LD2	-0.35	-7,000 to 6,300	No	ns	>,999
							LD1 vs. MD	-0.275	-6,925 to 6,375	No	ns	>,999
							LD1 vs. HD	-0.575	-7,225 to 6,075	No	ns	>,999
							LD2 vs. MD	0.075	-6,575 to 6,725	No	ns	>,999
							LD2 vs. HD	-0.225	-6,875 to 6,425	No	ns	>,999
							MD vs. HD	-0.3	-6,950 to 6,350	No	ns	>,999
							Test details	Predicted (LS) mean 1	Predicted (LS) mean 2	Predicted (LS) mean diff,	SE of diff,	N1	N2	q	DF
							% Lymphocytes
							WT vs. LIPA-/-	82.53	48.38	34.16	2.463	3	4	19.61	85
							WT vs. LD1	82.53	67.05	15.48	2.463	3	4	8.888	85
							WT vs. LD2	82.53	80.33	2.208	2.463	3	4	1.268	85
							WT vs. MD	82.53	81.33	1.208	2.463	3	4	0.6937	85
							WT vs. HD	82.53	80.73	1.808	2.463	3	4	1.038	85
							LIPA-/- vs. LD1	48.38	67.05	-18.68	2.281	4	4	11.58	85
							LIPA-/- vs. LD2	48.38	80.33	-31.95	2.281	4	4	19.81	85
							LIPA-/- vs. MD	48.38	81.33	-32.95	2.281	4	4	20.43	85
							LIPA-/- vs. HD	48.38	80.73	-32.35	2.281	4	4	20.06	85
							LD1 vs. LD2	67.05	80.33	-13.28	2.281	4	4	8.231	85
							LD1 vs. MD	67.05	81.33	-14.28	2.281	4	4	8.851	85
							LD1 vs. HD	67.05	80.73	-13.68	2.281	4	4	8.479	85
							LD2 vs. MD	80.33	81.33	-1	2.281	4	4	0.6201	85
							LD2 vs. HD	80.33	80.73	-0.4	2.281	4	4	0.248	85
							MD vs. HD	81.33	80.73	0.6	2.281	4	4	0.372	85
							% Monocytes
							WT vs. LIPA-/-	3.967	10.03	-6.058	2.463	3	4	3.478	85
							WT vs. LD1	3.967	5.95	-1.983	2.463	3	4	1.139	85
							WT vs. LD2	3.967	3.95	0.01667	2.463	3	4	0.009568	85
							WT vs. MD	3.967	4.05	-0.08333	2.463	3	4	0.04784	85
							WT vs. HD	3.967	4.3	-0.3333	2.463	3	4	0.1914	85
							LIPA-/- vs. LD1	10.03	5.95	4.075	2.281	4	4	2.527	85
							LIPA-/- vs. LD2	10.03	3.95	6.075	2.281	4	4	3.767	85
							LIPA-/- vs. MD	10.03	4.05	5.975	2.281	4	4	3.705	85
							LIPA-/- vs. HD	10.03	4.3	5.725	2.281	4	4	3.55	85
							LD1 vs. LD2	5.95	3.95	2	2.281	4	4	1.24	85
							LD1 vs. MD	5.95	4.05	1.9	2.281	4	4	1.178	85
							LD1 vs. HD	5.95	4.3	1.65	2.281	4	4	1.023	85
							LD2 vs. MD	3.95	4.05	-0.1	2.281	4	4	0.06201	85
							LD2 vs. HD	3.95	4.3	-0.35	2.281	4	4	0.217	85
							MD vs. HD	4.05	4.3	-0.25	2.281	4	4	0.155	85
							% Granulocytes neutrophils
							WT vs. LIPA-/-	10.47	37.63	-27.16	2.463	3	4	15.59	85
							WT vs. LD1	10.47	24.8	-14.33	2.463	3	4	8.228	85
							WT vs. LD2	10.47	12.65	-2.183	2.463	3	4	1.253	85
							WT vs. MD	10.47	11.33	-0.8583	2.463	3	4	0.4927	85
							WT vs. HD	10.47	11.33	-0.8583	2.463	3	4	0.4927	85
							LIPA-/- vs. LD1	37.63	24.8	12.83	2.281	4	4	7.952	85
							LIPA-/- vs. LD2	37.63	12.65	24.98	2.281	4	4	15.49	85
							LIPA-/- vs. MD	37.63	11.33	26.3	2.281	4	4	16.31	85
							LIPA-/- vs. HD	37.63	11.33	26.3	2.281	4	4	16.31	85
							LD1 vs. LD2	24.8	12.65	12.15	2.281	4	4	7.534	85
							LD1 vs. MD	24.8	11.33	13.48	2.281	4	4	8.355	85
							LD1 vs. HD	24.8	11.33	13.48	2.281	4	4	8.355	85
							LD2 vs. MD	12.65	11.33	1.325	2.281	4	4	0.8216	85
							LD2 vs. HD	12.65	11.33	1.325	2.281	4	4	0.8216	85
							MD vs. HD	11.33	11.33	0	2.281	4	4	0	85
							% Granulocytes eosinophils
							WT vs. LIPA-/-	0.7	0.475	0.225	2.463	3	4	0.1292	85
							WT vs. LD1	0.7	0.275	0.425	2.463	3	4	0.244	85
							WT vs. LD2	0.7	0.625	0.075	2.463	3	4	0.04306	85
							WT vs. MD	0.7	0.85	-0.15	2.463	3	4	0.08611	85
							WT vs. HD	0.7	1.075	-0.375	2.463	3	4	0.2153	85
							LIPA-/- vs. LD1	0.475	0.275	0.2	2.281	4	4	0.124	85
							LIPA-/- vs. LD2	0.475	0.625	-0.15	2.281	4	4	0.09301	85
							LIPA-/- vs. MD	0.475	0.85	-0.375	2.281	4	4	0.2325	85
							LIPA-/- vs. HD	0.475	1.075	-0.6	2.281	4	4	0.372	85
							LD1 vs. LD2	0.275	0.625	-0.35	2.281	4	4	0.217	85
							LD1 vs. MD	0.275	0.85	-0.575	2.281	4	4	0.3565	85
							LD1 vs. HD	0.275	1.075	-0.8	2.281	4	4	0.4961	85
							LD2 vs. MD	0.625	0.85	-0.225	2.281	4	4	0.1395	85
							LD2 vs. HD	0.625	1.075	-0.45	2.281	4	4	0.279	85
							MD vs. HD	0.85	1.075	-0.225	2.281	4	4	0.1395	85
							% Granulocytes basophiles
							WT vs. LIPA-/-	0.7	0.8	-0.1	2.463	3	4	0.05741	85
							WT vs. LD1	0.7	0.75	-0.05	2.463	3	4	0.0287	85
							WT vs. LD2	0.7	1.1	-0.4	2.463	3	4	0.2296	85
							WT vs. MD	0.7	1.025	-0.325	2.463	3	4	0.1866	85
							WT vs. HD	0.7	1.325	-0.625	2.463	3	4	0.3588	85
							LIPA-/- vs. LD1	0.8	0.75	0.05	2.281	4	4	0.031	85
							LIPA-/- vs. LD2	0.8	1.1	-0.3	2.281	4	4	0.186	85
							LIPA-/- vs. MD	0.8	1.025	-0.225	2.281	4	4	0.1395	85
							LIPA-/- vs. HD	0.8	1.325	-0.525	2.281	4	4	0.3255	85
							LD1 vs. LD2	0.75	1.1	-0.35	2.281	4	4	0.217	85
							LD1 vs. MD	0.75	1.025	-0.275	2.281	4	4	0.1705	85
							LD1 vs. HD	0.75	1.325	-0.575	2.281	4	4	0.3565	85
							LD2 vs. MD	1.1	1.025	0.075	2.281	4	4	0.0465	85
							LD2 vs. HD	1.1	1.325	-0.225	2.281	4	4	0.1395	85
							MD vs. HD	1.025	1.325	-0.3	2.281	4	4	0.186	85

## Sheet: Figure 1f
Figure 1f	Count of platelet in blood
Week	WT			LIPA -/-				LIPA-/-_Treated _LD1				LIPA-/-_Treated _LD2				LIPA-/-_Treated _MD				LIPA-/-_Treated _HD
4	577	579	392	4638	5606	3291	3927	2623	1076	1449	1149	868	896	662	564	1000	755	774	709	827	598	991	722
8	635	719	859	3943	3929	5514	5113	1007	992	1044	1185	728	569	758	607	626	605	773	613	641	650	736	575
12	593	747	625	4432	2676	1645	2415	673	865	851	817	610	557	703	933	635	514	600	818	630	659	559	637
Statistic test	Annova Result						Statistic test	Multiple comparaison
Two-way ANOVA	Ordinary						Within each row, compare columns (simple effects within rows)
Alpha	0.05
							Number of families	3
Source of Variation	% of total variation	P value	P value summary	Significant?			Number of comparisons per family	15
Interaction	5.48	0.005	**	Yes			Alpha	0.05
Row Factor	2.02	0.006	**	Yes
Column Factor	83	<,001	***	Yes			Tukey's multiple comparisons test	Predicted (LS) mean diff,	95,00% CI of diff,	Below threshold?	Summary	Adjusted P Value
ANOVA table	SS (Type III)	DF	MS	F (DFn, DFd)	P value		Week 4
Interaction	6608941	10	660894	F (10, 51) = 3,02	P=,005		WT vs. LIPA -/-	-3850	-4907 to -2792	Yes	***	<,001
Row Factor	2439893	2	1219947	F (2, 51) = 5,58	P=,006		WT vs. LIPA-/-_Treated _LD1	-1058	-2116 to -0,521	Yes	*	0.05
Column Factor	100119492	5	20023898	F (5, 51) = 91,5	P<,001		WT vs. LIPA-/-_Treated _LD2	-232	-1289 to 826	No	ns	0.987
Residual	11158060	51	218785				WT vs. LIPA-/-_Treated _MD	-294	-1351 to 764	No	ns	0.962
							WT vs. LIPA-/-_Treated _HD	-269	-1326 to 789	No	ns	0.974
Data summary							LIPA -/- vs. LIPA-/-_Treated _LD1	2791	1812 to 3771	Yes	***	<,001
Number of columns (Column Factor)	6						LIPA -/- vs. LIPA-/-_Treated _LD2	3618	2639 to 4597	Yes	***	<,001
Number of rows (Row Factor)	3						LIPA -/- vs. LIPA-/-_Treated _MD	3556	2577 to 4535	Yes	***	<,001
Number of values	69						LIPA -/- vs. LIPA-/-_Treated _HD	3581	2602 to 4560	Yes	***	<,001
							LIPA-/-_Treated _LD1 vs. LIPA-/-_Treated _LD2	827	-153 to 1806	No	ns	0.143
							LIPA-/-_Treated _LD1 vs. LIPA-/-_Treated _MD	765	-215 to 1744	No	ns	0.208
							LIPA-/-_Treated _LD1 vs. LIPA-/-_Treated _HD	790	-190 to 1769	No	ns	0.18
							LIPA-/-_Treated _LD2 vs. LIPA-/-_Treated _MD	-62	-1041 to 917	No	ns	>,999
							LIPA-/-_Treated _LD2 vs. LIPA-/-_Treated _HD	-37	-1016 to 942	No	ns	>,999
							LIPA-/-_Treated _MD vs. LIPA-/-_Treated _HD	25	-954 to 1004	No	ns	>,999
							Week 8
							WT vs. LIPA -/-	-3887	-4945 to -2829	Yes	***	<,001
							WT vs. LIPA-/-_Treated _LD1	-319	-1377 to 738	No	ns	0.946
							WT vs. LIPA-/-_Treated _LD2	72.2	-986 to 1130	No	ns	>,999
							WT vs. LIPA-/-_Treated _MD	83.4	-974 to 1141	No	ns	>,999
							WT vs. LIPA-/-_Treated _HD	87.2	-971 to 1145	No	ns	>,999
							LIPA -/- vs. LIPA-/-_Treated _LD1	3568	2588 to 4547	Yes	***	<,001
							LIPA -/- vs. LIPA-/-_Treated _LD2	3959	2980 to 4939	Yes	***	<,001
							LIPA -/- vs. LIPA-/-_Treated _MD	3971	2991 to 4950	Yes	***	<,001
							LIPA -/- vs. LIPA-/-_Treated _HD	3974	2995 to 4954	Yes	***	<,001
							LIPA-/-_Treated _LD1 vs. LIPA-/-_Treated _LD2	392	-588 to 1371	No	ns	0.843
							LIPA-/-_Treated _LD1 vs. LIPA-/-_Treated _MD	403	-577 to 1382	No	ns	0.826
							LIPA-/-_Treated _LD1 vs. LIPA-/-_Treated _HD	407	-573 to 1386	No	ns	0.821
							LIPA-/-_Treated _LD2 vs. LIPA-/-_Treated _MD	11.2	-968 to 991	No	ns	>,999
							LIPA-/-_Treated _LD2 vs. LIPA-/-_Treated _HD	15	-964 to 994	No	ns	>,999
							LIPA-/-_Treated _MD vs. LIPA-/-_Treated _HD	3.75	-976 to 983	No	ns	>,999
							Week 12
							WT vs. LIPA -/-	-2137	-3195 to -1079	Yes	***	<,001
							WT vs. LIPA-/-_Treated _LD1	-147	-1204 to 911	No	ns	0.998
							WT vs. LIPA-/-_Treated _LD2	-45.7	-1103 to 1012	No	ns	>,999
							WT vs. LIPA-/-_Treated _MD	13.3	-1044 to 1071	No	ns	>,999
							WT vs. LIPA-/-_Treated _HD	33.8	-1024 to 1091	No	ns	>,999
							LIPA -/- vs. LIPA-/-_Treated _LD1	1991	1011 to 2970	Yes	***	<,001
							LIPA -/- vs. LIPA-/-_Treated _LD2	2091	1112 to 3071	Yes	***	<,001
							LIPA -/- vs. LIPA-/-_Treated _MD	2150	1171 to 3130	Yes	***	<,001
							LIPA -/- vs. LIPA-/-_Treated _HD	2171	1191 to 3150	Yes	***	<,001
							LIPA-/-_Treated _LD1 vs. LIPA-/-_Treated _LD2	101	-879 to 1080	No	ns	>,999
							LIPA-/-_Treated _LD1 vs. LIPA-/-_Treated _MD	160	-820 to 1139	No	ns	0.997
							LIPA-/-_Treated _LD1 vs. LIPA-/-_Treated _HD	180	-799 to 1160	No	ns	0.994
							LIPA-/-_Treated _LD2 vs. LIPA-/-_Treated _MD	59	-920 to 1038	No	ns	>,999
							LIPA-/-_Treated _LD2 vs. LIPA-/-_Treated _HD	79.5	-900 to 1059	No	ns	>,999
							LIPA-/-_Treated _MD vs. LIPA-/-_Treated _HD	20.5	-959 to 1000	No	ns	>,999
							Test details	Predicted (LS) mean 1	Predicted (LS) mean 2	Predicted (LS) mean diff,	SE of diff,	N1	N2	q	DF
							Week 4
							WT vs. LIPA -/-	516	4366	-3850	357	3	4	15.2	51
							WT vs. LIPA-/-_Treated _LD1	516	1574	-1058	357	3	4	4.19	51
							WT vs. LIPA-/-_Treated _LD2	516	748	-232	357	3	4	0.916	51
							WT vs. LIPA-/-_Treated _MD	516	810	-294	357	3	4	1.16	51
							WT vs. LIPA-/-_Treated _HD	516	785	-269	357	3	4	1.06	51
							LIPA -/- vs. LIPA-/-_Treated _LD1	4366	1574	2791	331	4	4	11.9	51
							LIPA -/- vs. LIPA-/-_Treated _LD2	4366	748	3618	331	4	4	15.5	51
							LIPA -/- vs. LIPA-/-_Treated _MD	4366	810	3556	331	4	4	15.2	51
							LIPA -/- vs. LIPA-/-_Treated _HD	4366	785	3581	331	4	4	15.3	51
							LIPA-/-_Treated _LD1 vs. LIPA-/-_Treated _LD2	1574	748	827	331	4	4	3.54	51
							LIPA-/-_Treated _LD1 vs. LIPA-/-_Treated _MD	1574	810	765	331	4	4	3.27	51
							LIPA-/-_Treated _LD1 vs. LIPA-/-_Treated _HD	1574	785	790	331	4	4	3.38	51
							LIPA-/-_Treated _LD2 vs. LIPA-/-_Treated _MD	748	810	-62	331	4	4	0.265	51
							LIPA-/-_Treated _LD2 vs. LIPA-/-_Treated _HD	748	785	-37	331	4	4	0.158	51
							LIPA-/-_Treated _MD vs. LIPA-/-_Treated _HD	810	785	25	331	4	4	0.107	51
							Week 8
							WT vs. LIPA -/-	738	4625	-3887	357	3	4	15.4	51
							WT vs. LIPA-/-_Treated _LD1	738	1057	-319	357	3	4	1.26	51
							WT vs. LIPA-/-_Treated _LD2	738	666	72.2	357	3	4	0.286	51
							WT vs. LIPA-/-_Treated _MD	738	654	83.4	357	3	4	0.33	51
							WT vs. LIPA-/-_Treated _HD	738	651	87.2	357	3	4	0.345	51
							LIPA -/- vs. LIPA-/-_Treated _LD1	4625	1057	3568	331	4	4	15.3	51
							LIPA -/- vs. LIPA-/-_Treated _LD2	4625	666	3959	331	4	4	16.9	51
							LIPA -/- vs. LIPA-/-_Treated _MD	4625	654	3971	331	4	4	17	51
							LIPA -/- vs. LIPA-/-_Treated _HD	4625	651	3974	331	4	4	17	51
							LIPA-/-_Treated _LD1 vs. LIPA-/-_Treated _LD2	1057	666	392	331	4	4	1.67	51
							LIPA-/-_Treated _LD1 vs. LIPA-/-_Treated _MD	1057	654	403	331	4	4	1.72	51
							LIPA-/-_Treated _LD1 vs. LIPA-/-_Treated _HD	1057	651	407	331	4	4	1.74	51
							LIPA-/-_Treated _LD2 vs. LIPA-/-_Treated _MD	666	654	11.2	331	4	4	0.0481	51
							LIPA-/-_Treated _LD2 vs. LIPA-/-_Treated _HD	666	651	15	331	4	4	0.0641	51
							LIPA-/-_Treated _MD vs. LIPA-/-_Treated _HD	654	651	3.75	331	4	4	0.016	51
							Week 12
							WT vs. LIPA -/-	655	2792	-2137	357	3	4	8.46	51
							WT vs. LIPA-/-_Treated _LD1	655	802	-147	357	3	4	0.58	51
							WT vs. LIPA-/-_Treated _LD2	655	701	-45.7	357	3	4	0.181	51
							WT vs. LIPA-/-_Treated _MD	655	642	13.3	357	3	4	0.0525	51
							WT vs. LIPA-/-_Treated _HD	655	621	33.8	357	3	4	0.134	51
							LIPA -/- vs. LIPA-/-_Treated _LD1	2792	802	1991	331	4	4	8.51	51
							LIPA -/- vs. LIPA-/-_Treated _LD2	2792	701	2091	331	4	4	8.94	51
							LIPA -/- vs. LIPA-/-_Treated _MD	2792	642	2150	331	4	4	9.19	51
							LIPA -/- vs. LIPA-/-_Treated _HD	2792	621	2171	331	4	4	9.28	51
							LIPA-/-_Treated _LD1 vs. LIPA-/-_Treated _LD2	802	701	101	331	4	4	0.431	51
							LIPA-/-_Treated _LD1 vs. LIPA-/-_Treated _MD	802	642	160	331	4	4	0.683	51
							LIPA-/-_Treated _LD1 vs. LIPA-/-_Treated _HD	802	621	180	331	4	4	0.771	51
							LIPA-/-_Treated _LD2 vs. LIPA-/-_Treated _MD	701	642	59	331	4	4	0.252	51
							LIPA-/-_Treated _LD2 vs. LIPA-/-_Treated _HD	701	621	79.5	331	4	4	0.34	51
							LIPA-/-_Treated _MD vs. LIPA-/-_Treated _HD	642	621	20.5	331	4	4	0.0877	51

## Sheet: Figure 1g
Figure 1g	ALT in plasma
	WT			LIPA -/-				LIPA-/-_Treated _LD1				LIPA-/-_Treated _LD2				LIPA-/-_Treated _MD				LIPA-/-_Treated _HD
2		25				397	153	58	57	58	60*	100	34	54	47	31	35	28	33	41	44	41	73
4	23	49	33	346	139	256	259	33	35	40	35	77	49	37	31	30	28	28	33	31	47	41	39
6	37	31	34	257	197	546	684	68	39	29	30	43	33	30	20	33	33	28	29	53	38	37	33
8	26	38	28	123	185	330	252	36	30	55		35	27	37	37	67	46	28	33	31	31	36	41
10	31	30	28	183	142	437	264	71	58	32	49	61	42	92	155	39	34	65	36	40	36	49	47
12	36	34	38	188	171	229	170	71		51	137	109	40	63	42	47	51	47	39	37	55	48	43
Statistic test	Annova Result						Statistic test	Multiple comparaison
Two-way ANOVA	Ordinary						Within each row, compare columns (simple effects within rows)
Alpha	0.05
							Number of families	6
Source of Variation	% of total variation	P value	P value summary	Significant?			Number of comparisons per family	15
Interaction	9.254	0.068	ns	No			Alpha	0.05
Row Factor	1.013	0.518	ns	No
Column Factor	63.12	<,001	***	Yes			Tukey's multiple comparisons test	Predicted (LS) mean diff,	95,00% CI of diff,	Below threshold?	Summary	Adjusted P Value
ANOVA table	SS (Type III)	DF	MS	F (DFn, DFd)	P value		2
Interaction	128485	25	5139	F (25, 95) = 1,551	P=,068		WT vs. LIPA -/-	-250	-455,1 to -44,95	Yes	**	0.008
Row Factor	14069	5	2814	F (5, 95) = 0,8493	P=,518		WT vs. LIPA-/-_Treated _LD1	-32.67	-226,0 to 160,7	No	ns	0.996
Column Factor	876461	5	175292	F (5, 95) = 52,91	P<,001		WT vs. LIPA-/-_Treated _LD2	-33.75	-220,9 to 153,4	No	ns	0.995
Residual	314750	95	3313				WT vs. LIPA-/-_Treated _MD	-6.75	-193,9 to 180,4	No	ns	>,999
							WT vs. LIPA-/-_Treated _HD	-24.75	-211,9 to 162,4	No	ns	0.999
Data summary							LIPA -/- vs. LIPA-/-_Treated _LD1	217.3	64,50 to 370,2	Yes	**	0.001
Number of columns (Column Factor)	6						LIPA -/- vs. LIPA-/-_Treated _LD2	216.3	71,26 to 361,2	Yes	***	<,001
Number of rows (Row Factor)	6						LIPA -/- vs. LIPA-/-_Treated _MD	243.3	98,26 to 388,2	Yes	***	<,001
Number of values	131						LIPA -/- vs. LIPA-/-_Treated _HD	225.3	80,26 to 370,2	Yes	***	<,001
							LIPA-/-_Treated _LD1 vs. LIPA-/-_Treated _LD2	-1.083	-129,0 to 126,8	No	ns	>,999
							LIPA-/-_Treated _LD1 vs. LIPA-/-_Treated _MD	25.92	-102,0 to 153,8	No	ns	0.992
							LIPA-/-_Treated _LD1 vs. LIPA-/-_Treated _HD	7.917	-120,0 to 135,8	No	ns	>,999
							LIPA-/-_Treated _LD2 vs. LIPA-/-_Treated _MD	27	-91,39 to 145,4	No	ns	0.985
							LIPA-/-_Treated _LD2 vs. LIPA-/-_Treated _HD	9	-109,4 to 127,4	No	ns	>,999
							LIPA-/-_Treated _MD vs. LIPA-/-_Treated _HD	-18	-136,4 to 100,4	No	ns	0.998
							4
							WT vs. LIPA -/-	-215	-342,9 to -87,13	Yes	***	<,001
							WT vs. LIPA-/-_Treated _LD1	-0.75	-128,6 to 127,1	No	ns	>,999
							WT vs. LIPA-/-_Treated _LD2	-13.5	-141,4 to 114,4	No	ns	>,999
							WT vs. LIPA-/-_Treated _MD	5.25	-122,6 to 133,1	No	ns	>,999
							WT vs. LIPA-/-_Treated _HD	-4.5	-132,4 to 123,4	No	ns	>,999
							LIPA -/- vs. LIPA-/-_Treated _LD1	214.3	95,86 to 332,6	Yes	***	<,001
							LIPA -/- vs. LIPA-/-_Treated _LD2	201.5	83,11 to 319,9	Yes	***	<,001
							LIPA -/- vs. LIPA-/-_Treated _MD	220.3	101,9 to 338,6	Yes	***	<,001
							LIPA -/- vs. LIPA-/-_Treated _HD	210.5	92,11 to 328,9	Yes	***	<,001
							LIPA-/-_Treated _LD1 vs. LIPA-/-_Treated _LD2	-12.75	-131,1 to 105,6	No	ns	>,999
							LIPA-/-_Treated _LD1 vs. LIPA-/-_Treated _MD	6	-112,4 to 124,4	No	ns	>,999
							LIPA-/-_Treated _LD1 vs. LIPA-/-_Treated _HD	-3.75	-122,1 to 114,6	No	ns	>,999
							LIPA-/-_Treated _LD2 vs. LIPA-/-_Treated _MD	18.75	-99,64 to 137,1	No	ns	0.997
							LIPA-/-_Treated _LD2 vs. LIPA-/-_Treated _HD	9	-109,4 to 127,4	No	ns	>,999
							LIPA-/-_Treated _MD vs. LIPA-/-_Treated _HD	-9.75	-128,1 to 108,6	No	ns	>,999
							6
							WT vs. LIPA -/-	-387	-514,9 to -259,1	Yes	***	<,001
							WT vs. LIPA-/-_Treated _LD1	-7.5	-135,4 to 120,4	No	ns	>,999
							WT vs. LIPA-/-_Treated _LD2	2.5	-125,4 to 130,4	No	ns	>,999
							WT vs. LIPA-/-_Treated _MD	3.25	-124,6 to 131,1	No	ns	>,999
							WT vs. LIPA-/-_Treated _HD	-6.25	-134,1 to 121,6	No	ns	>,999
							LIPA -/- vs. LIPA-/-_Treated _LD1	379.5	261,1 to 497,9	Yes	***	<,001
							LIPA -/- vs. LIPA-/-_Treated _LD2	389.5	271,1 to 507,9	Yes	***	<,001
							LIPA -/- vs. LIPA-/-_Treated _MD	390.3	271,9 to 508,6	Yes	***	<,001
							LIPA -/- vs. LIPA-/-_Treated _HD	380.8	262,4 to 499,1	Yes	***	<,001
							LIPA-/-_Treated _LD1 vs. LIPA-/-_Treated _LD2	10	-108,4 to 128,4	No	ns	>,999
							LIPA-/-_Treated _LD1 vs. LIPA-/-_Treated _MD	10.75	-107,6 to 129,1	No	ns	>,999
							LIPA-/-_Treated _LD1 vs. LIPA-/-_Treated _HD	1.25	-117,1 to 119,6	No	ns	>,999
							LIPA-/-_Treated _LD2 vs. LIPA-/-_Treated _MD	0.75	-117,6 to 119,1	No	ns	>,999
							LIPA-/-_Treated _LD2 vs. LIPA-/-_Treated _HD	-8.75	-127,1 to 109,6	No	ns	>,999
							LIPA-/-_Treated _MD vs. LIPA-/-_Treated _HD	-9.5	-127,9 to 108,9	No	ns	>,999
							8
							WT vs. LIPA -/-	-191.8	-319,7 to -63,96	Yes	***	<,001
							WT vs. LIPA-/-_Treated _LD1	-9.667	-146,4 to 127,0	No	ns	>,999
							WT vs. LIPA-/-_Treated _LD2	-3.333	-131,2 to 124,5	No	ns	>,999
							WT vs. LIPA-/-_Treated _MD	-12.83	-140,7 to 115,0	No	ns	>,999
							WT vs. LIPA-/-_Treated _HD	-4.083	-132,0 to 123,8	No	ns	>,999
							LIPA -/- vs. LIPA-/-_Treated _LD1	182.2	54,29 to 310,0	Yes	**	0.001
							LIPA -/- vs. LIPA-/-_Treated _LD2	188.5	70,11 to 306,9	Yes	***	<,001
							LIPA -/- vs. LIPA-/-_Treated _MD	179	60,61 to 297,4	Yes	***	<,001
							LIPA -/- vs. LIPA-/-_Treated _HD	187.8	69,36 to 306,1	Yes	***	<,001
							LIPA-/-_Treated _LD1 vs. LIPA-/-_Treated _LD2	6.333	-121,5 to 134,2	No	ns	>,999
							LIPA-/-_Treated _LD1 vs. LIPA-/-_Treated _MD	-3.167	-131,0 to 124,7	No	ns	>,999
							LIPA-/-_Treated _LD1 vs. LIPA-/-_Treated _HD	5.583	-122,3 to 133,5	No	ns	>,999
							LIPA-/-_Treated _LD2 vs. LIPA-/-_Treated _MD	-9.5	-127,9 to 108,9	No	ns	>,999
							LIPA-/-_Treated _LD2 vs. LIPA-/-_Treated _HD	-0.75	-119,1 to 117,6	No	ns	>,999
							LIPA-/-_Treated _MD vs. LIPA-/-_Treated _HD	8.75	-109,6 to 127,1	No	ns	>,999
							10
							WT vs. LIPA -/-	-226.8	-354,7 to -98,96	Yes	***	<,001
							WT vs. LIPA-/-_Treated _LD1	-22.83	-150,7 to 105,0	No	ns	0.995
							WT vs. LIPA-/-_Treated _LD2	-57.83	-185,7 to 70,04	No	ns	0.776
							WT vs. LIPA-/-_Treated _MD	-13.83	-141,7 to 114,0	No	ns	>,999
							WT vs. LIPA-/-_Treated _HD	-13.33	-141,2 to 114,5	No	ns	>,999
							LIPA -/- vs. LIPA-/-_Treated _LD1	204	85,61 to 322,4	Yes	***	<,001
							LIPA -/- vs. LIPA-/-_Treated _LD2	169	50,61 to 287,4	Yes	***	<,001
							LIPA -/- vs. LIPA-/-_Treated _MD	213	94,61 to 331,4	Yes	***	<,001
							LIPA -/- vs. LIPA-/-_Treated _HD	213.5	95,11 to 331,9	Yes	***	<,001
							LIPA-/-_Treated _LD1 vs. LIPA-/-_Treated _LD2	-35	-153,4 to 83,39	No	ns	0.955
							LIPA-/-_Treated _LD1 vs. LIPA-/-_Treated _MD	9	-109,4 to 127,4	No	ns	>,999
							LIPA-/-_Treated _LD1 vs. LIPA-/-_Treated _HD	9.5	-108,9 to 127,9	No	ns	>,999
							LIPA-/-_Treated _LD2 vs. LIPA-/-_Treated _MD	44	-74,39 to 162,4	No	ns	0.888
							LIPA-/-_Treated _LD2 vs. LIPA-/-_Treated _HD	44.5	-73,89 to 162,9	No	ns	0.883
							LIPA-/-_Treated _MD vs. LIPA-/-_Treated _HD	0.5	-117,9 to 118,9	No	ns	>,999
							12
							WT vs. LIPA -/-	-153.5	-281,4 to -25,63	Yes	**	0.009
							WT vs. LIPA-/-_Treated _LD1	-50.33	-187,0 to 86,37	No	ns	0.892
							WT vs. LIPA-/-_Treated _LD2	-27.5	-155,4 to 100,4	No	ns	0.989
							WT vs. LIPA-/-_Treated _MD	-10	-137,9 to 117,9	No	ns	>,999
							WT vs. LIPA-/-_Treated _HD	-9.75	-137,6 to 118,1	No	ns	>,999
							LIPA -/- vs. LIPA-/-_Treated _LD1	103.2	-24,71 to 231,0	No	ns	0.186
							LIPA -/- vs. LIPA-/-_Treated _LD2	126	7,612 to 244,4	Yes	*	0.03
							LIPA -/- vs. LIPA-/-_Treated _MD	143.5	25,11 to 261,9	Yes	**	0.008
							LIPA -/- vs. LIPA-/-_Treated _HD	143.8	25,36 to 262,1	Yes	**	0.008
							LIPA-/-_Treated _LD1 vs. LIPA-/-_Treated _LD2	22.83	-105,0 to 150,7	No	ns	0.995
							LIPA-/-_Treated _LD1 vs. LIPA-/-_Treated _MD	40.33	-87,54 to 168,2	No	ns	0.941
							LIPA-/-_Treated _LD1 vs. LIPA-/-_Treated _HD	40.58	-87,29 to 168,5	No	ns	0.94
							LIPA-/-_Treated _LD2 vs. LIPA-/-_Treated _MD	17.5	-100,9 to 135,9	No	ns	0.998
							LIPA-/-_Treated _LD2 vs. LIPA-/-_Treated _HD	17.75	-100,6 to 136,1	No	ns	0.998
							LIPA-/-_Treated _MD vs. LIPA-/-_Treated _HD	0.25	-118,1 to 118,6	No	ns	>,999
							Test details	Predicted (LS) mean 1	Predicted (LS) mean 2	Predicted (LS) mean diff,	SE of diff,	N1	N2	q	DF
							2
							WT vs. LIPA -/-	25	275	-250	70.5	1	2	5.015	95
							WT vs. LIPA-/-_Treated _LD1	25	57.67	-32.67	66.46	1	3	0.6951	95
							WT vs. LIPA-/-_Treated _LD2	25	58.75	-33.75	64.35	1	4	0.7417	95
							WT vs. LIPA-/-_Treated _MD	25	31.75	-6.75	64.35	1	4	0.1483	95
							WT vs. LIPA-/-_Treated _HD	25	49.75	-24.75	64.35	1	4	0.5439	95
							LIPA -/- vs. LIPA-/-_Treated _LD1	275	57.67	217.3	52.54	2	3	5.849	95
							LIPA -/- vs. LIPA-/-_Treated _LD2	275	58.75	216.3	49.85	2	4	6.135	95
							LIPA -/- vs. LIPA-/-_Treated _MD	275	31.75	243.3	49.85	2	4	6.901	95
							LIPA -/- vs. LIPA-/-_Treated _HD	275	49.75	225.3	49.85	2	4	6.39	95
							LIPA-/-_Treated _LD1 vs. LIPA-/-_Treated _LD2	57.67	58.75	-1.083	43.96	3	4	0.03485	95
							LIPA-/-_Treated _LD1 vs. LIPA-/-_Treated _MD	57.67	31.75	25.92	43.96	3	4	0.8337	95
							LIPA-/-_Treated _LD1 vs. LIPA-/-_Treated _HD	57.67	49.75	7.917	43.96	3	4	0.2547	95
							LIPA-/-_Treated _LD2 vs. LIPA-/-_Treated _MD	58.75	31.75	27	40.7	4	4	0.9382	95
							LIPA-/-_Treated _LD2 vs. LIPA-/-_Treated _HD	58.75	49.75	9	40.7	4	4	0.3127	95
							LIPA-/-_Treated _MD vs. LIPA-/-_Treated _HD	31.75	49.75	-18	40.7	4	4	0.6254	95
							4
							WT vs. LIPA -/-	35	250	-215	43.96	3	4	6.916	95
							WT vs. LIPA-/-_Treated _LD1	35	35.75	-0.75	43.96	3	4	0.02413	95
							WT vs. LIPA-/-_Treated _LD2	35	48.5	-13.5	43.96	3	4	0.4343	95
							WT vs. LIPA-/-_Treated _MD	35	29.75	5.25	43.96	3	4	0.1689	95
							WT vs. LIPA-/-_Treated _HD	35	39.5	-4.5	43.96	3	4	0.1448	95
							LIPA -/- vs. LIPA-/-_Treated _LD1	250	35.75	214.3	40.7	4	4	7.444	95
							LIPA -/- vs. LIPA-/-_Treated _LD2	250	48.5	201.5	40.7	4	4	7.001	95
							LIPA -/- vs. LIPA-/-_Treated _MD	250	29.75	220.3	40.7	4	4	7.653	95
							LIPA -/- vs. LIPA-/-_Treated _HD	250	39.5	210.5	40.7	4	4	7.314	95
							LIPA-/-_Treated _LD1 vs. LIPA-/-_Treated _LD2	35.75	48.5	-12.75	40.7	4	4	0.443	95
							LIPA-/-_Treated _LD1 vs. LIPA-/-_Treated _MD	35.75	29.75	6	40.7	4	4	0.2085	95
							LIPA-/-_Treated _LD1 vs. LIPA-/-_Treated _HD	35.75	39.5	-3.75	40.7	4	4	0.1303	95
							LIPA-/-_Treated _LD2 vs. LIPA-/-_Treated _MD	48.5	29.75	18.75	40.7	4	4	0.6515	95
							LIPA-/-_Treated _LD2 vs. LIPA-/-_Treated _HD	48.5	39.5	9	40.7	4	4	0.3127	95
							LIPA-/-_Treated _MD vs. LIPA-/-_Treated _HD	29.75	39.5	-9.75	40.7	4	4	0.3388	95
							6
							WT vs. LIPA -/-	34	421	-387	43.96	3	4	12.45	95
							WT vs. LIPA-/-_Treated _LD1	34	41.5	-7.5	43.96	3	4	0.2413	95
							WT vs. LIPA-/-_Treated _LD2	34	31.5	2.5	43.96	3	4	0.08042	95
							WT vs. LIPA-/-_Treated _MD	34	30.75	3.25	43.96	3	4	0.1045	95
							WT vs. LIPA-/-_Treated _HD	34	40.25	-6.25	43.96	3	4	0.2011	95
							LIPA -/- vs. LIPA-/-_Treated _LD1	421	41.5	379.5	40.7	4	4	13.19	95
							LIPA -/- vs. LIPA-/-_Treated _LD2	421	31.5	389.5	40.7	4	4	13.53	95
							LIPA -/- vs. LIPA-/-_Treated _MD	421	30.75	390.3	40.7	4	4	13.56	95
							LIPA -/- vs. LIPA-/-_Treated _HD	421	40.25	380.8	40.7	4	4	13.23	95
							LIPA-/-_Treated _LD1 vs. LIPA-/-_Treated _LD2	41.5	31.5	10	40.7	4	4	0.3475	95
							LIPA-/-_Treated _LD1 vs. LIPA-/-_Treated _MD	41.5	30.75	10.75	40.7	4	4	0.3735	95
							LIPA-/-_Treated _LD1 vs. LIPA-/-_Treated _HD	41.5	40.25	1.25	40.7	4	4	0.04343	95
							LIPA-/-_Treated _LD2 vs. LIPA-/-_Treated _MD	31.5	30.75	0.75	40.7	4	4	0.02606	95
							LIPA-/-_Treated _LD2 vs. LIPA-/-_Treated _HD	31.5	40.25	-8.75	40.7	4	4	0.304	95
							LIPA-/-_Treated _MD vs. LIPA-/-_Treated _HD	30.75	40.25	-9.5	40.7	4	4	0.3301	95
							8
							WT vs. LIPA -/-	30.67	222.5	-191.8	43.96	3	4	6.171	95
							WT vs. LIPA-/-_Treated _LD1	30.67	40.33	-9.667	47	3	3	0.2909	95
							WT vs. LIPA-/-_Treated _LD2	30.67	34	-3.333	43.96	3	4	0.1072	95
							WT vs. LIPA-/-_Treated _MD	30.67	43.5	-12.83	43.96	3	4	0.4128	95
							WT vs. LIPA-/-_Treated _HD	30.67	34.75	-4.083	43.96	3	4	0.1314	95
							LIPA -/- vs. LIPA-/-_Treated _LD1	222.5	40.33	182.2	43.96	4	3	5.86	95
							LIPA -/- vs. LIPA-/-_Treated _LD2	222.5	34	188.5	40.7	4	4	6.55	95
							LIPA -/- vs. LIPA-/-_Treated _MD	222.5	43.5	179	40.7	4	4	6.22	95
							LIPA -/- vs. LIPA-/-_Treated _HD	222.5	34.75	187.8	40.7	4	4	6.524	95
							LIPA-/-_Treated _LD1 vs. LIPA-/-_Treated _LD2	40.33	34	6.333	43.96	3	4	0.2037	95
							LIPA-/-_Treated _LD1 vs. LIPA-/-_Treated _MD	40.33	43.5	-3.167	43.96	3	4	0.1019	95
							LIPA-/-_Treated _LD1 vs. LIPA-/-_Treated _HD	40.33	34.75	5.583	43.96	3	4	0.1796	95
							LIPA-/-_Treated _LD2 vs. LIPA-/-_Treated _MD	34	43.5	-9.5	40.7	4	4	0.3301	95
							LIPA-/-_Treated _LD2 vs. LIPA-/-_Treated _HD	34	34.75	-0.75	40.7	4	4	0.02606	95
							LIPA-/-_Treated _MD vs. LIPA-/-_Treated _HD	43.5	34.75	8.75	40.7	4	4	0.304	95
							10
							WT vs. LIPA -/-	29.67	256.5	-226.8	43.96	3	4	7.297	95
							WT vs. LIPA-/-_Treated _LD1	29.67	52.5	-22.83	43.96	3	4	0.7345	95
							WT vs. LIPA-/-_Treated _LD2	29.67	87.5	-57.83	43.96	3	4	1.86	95
							WT vs. LIPA-/-_Treated _MD	29.67	43.5	-13.83	43.96	3	4	0.445	95
							WT vs. LIPA-/-_Treated _HD	29.67	43	-13.33	43.96	3	4	0.4289	95
							LIPA -/- vs. LIPA-/-_Treated _LD1	256.5	52.5	204	40.7	4	4	7.088	95
							LIPA -/- vs. LIPA-/-_Treated _LD2	256.5	87.5	169	40.7	4	4	5.872	95
							LIPA -/- vs. LIPA-/-_Treated _MD	256.5	43.5	213	40.7	4	4	7.401	95
							LIPA -/- vs. LIPA-/-_Treated _HD	256.5	43	213.5	40.7	4	4	7.418	95
							LIPA-/-_Treated _LD1 vs. LIPA-/-_Treated _LD2	52.5	87.5	-35	40.7	4	4	1.216	95
							LIPA-/-_Treated _LD1 vs. LIPA-/-_Treated _MD	52.5	43.5	9	40.7	4	4	0.3127	95
							LIPA-/-_Treated _LD1 vs. LIPA-/-_Treated _HD	52.5	43	9.5	40.7	4	4	0.3301	95
							LIPA-/-_Treated _LD2 vs. LIPA-/-_Treated _MD	87.5	43.5	44	40.7	4	4	1.529	95
							LIPA-/-_Treated _LD2 vs. LIPA-/-_Treated _HD	87.5	43	44.5	40.7	4	4	1.546	95
							LIPA-/-_Treated _MD vs. LIPA-/-_Treated _HD	43.5	43	0.5	40.7	4	4	0.01737	95
							12
							WT vs. LIPA -/-	36	189.5	-153.5	43.96	3	4	4.938	95
							WT vs. LIPA-/-_Treated _LD1	36	86.33	-50.33	47	3	3	1.515	95
							WT vs. LIPA-/-_Treated _LD2	36	63.5	-27.5	43.96	3	4	0.8846	95
							WT vs. LIPA-/-_Treated _MD	36	46	-10	43.96	3	4	0.3217	95
							WT vs. LIPA-/-_Treated _HD	36	45.75	-9.75	43.96	3	4	0.3136	95
							LIPA -/- vs. LIPA-/-_Treated _LD1	189.5	86.33	103.2	43.96	4	3	3.319	95
							LIPA -/- vs. LIPA-/-_Treated _LD2	189.5	63.5	126	40.7	4	4	4.378	95
							LIPA -/- vs. LIPA-/-_Treated _MD	189.5	46	143.5	40.7	4	4	4.986	95
							LIPA -/- vs. LIPA-/-_Treated _HD	189.5	45.75	143.8	40.7	4	4	4.995	95
							LIPA-/-_Treated _LD1 vs. LIPA-/-_Treated _LD2	86.33	63.5	22.83	43.96	3	4	0.7345	95
							LIPA-/-_Treated _LD1 vs. LIPA-/-_Treated _MD	86.33	46	40.33	43.96	3	4	1.297	95
							LIPA-/-_Treated _LD1 vs. LIPA-/-_Treated _HD	86.33	45.75	40.58	43.96	3	4	1.306	95
							LIPA-/-_Treated _LD2 vs. LIPA-/-_Treated _MD	63.5	46	17.5	40.7	4	4	0.6081	95
							LIPA-/-_Treated _LD2 vs. LIPA-/-_Treated _HD	63.5	45.75	17.75	40.7	4	4	0.6167	95
							LIPA-/-_Treated _MD vs. LIPA-/-_Treated _HD	46	45.75	0.25	40.7	4	4	0.008687	95

## Sheet: Figure 1h
Figure 1h	HDL in plasma
	WT			LIPA -/-				LIPA-/-_Treated _LD1				LIPA-/-_Treated _LD2				LIPA-/-_Treated _MD				LIPA-/-_Treated _HD
2		110		58	67	54		96	110	110	89	98	100	93	95	105	106	105	110	92	101	92	94
4		90	104	49	71	59	53	92	90	110	96	110	102	95	109	98	102	106	110	110	109	110	110
6	100	105	98	73	60	63	66	86	91	81	68	110	110	96	76	104	109	110	110	110	110	104	110
8	60	89	64	48	46	68	58	73	85	107	110	103	89	86	98	93	107	109	102	102	106	96	110
10	105	106	92	45	38	57	71	99	110	107	95	108	108	104	94	110	110	110	110	110	110	104	110
12	103	98	83	72	63	46	55	99	107	93	88	95	100	85	84	110	110	98	110	106	110	103	108
Statistic test	Annova Result						Statistic test	Multiple comparaison
Two-way ANOVA	Ordinary						Within each row, compare columns (simple effects within rows)
Alpha	0.05
							Number of families	6
Source of Variation	% of total variation	P value	P value summary	Significant?			Number of comparisons per family	15
Interaction	8.144	0.003	**	Yes			Alpha	0.05
Row Factor	2.751	0.004	**	Yes
Column Factor	74.59	<,001	***	Yes			Tukey's multiple comparisons test	Predicted (LS) mean diff,	95,00% CI of diff,	Below threshold?	Summary	Adjusted P Value
ANOVA table	SS (Type III)	DF	MS	F (DFn, DFd)	P value		2
Interaction	3941	25	157.6	F (25, 99) = 2,243	P=,003		WT vs. LIPA -/-	50.33	22,20 to 78,47	Yes	***	<,001
Row Factor	1331	5	266.3	F (5, 99) = 3,789	P=,004		WT vs. LIPA-/-_Treated _LD1	8.75	-18,49 to 35,99	No	ns	0.937
Column Factor	36094	5	7219	F (5, 99) = 102,7	P<,001		WT vs. LIPA-/-_Treated _LD2	13.5	-13,74 to 40,74	No	ns	0.702
Residual	6957	99	70.27				WT vs. LIPA-/-_Treated _MD	3.5	-23,74 to 30,74	No	ns	>,999
							WT vs. LIPA-/-_Treated _HD	15.25	-11,99 to 42,49	No	ns	0.583
Data summary							LIPA -/- vs. LIPA-/-_Treated _LD1	-41.58	-60,19 to -22,98	Yes	***	<,001
Number of columns (Column Factor)	6						LIPA -/- vs. LIPA-/-_Treated _LD2	-36.83	-55,44 to -18,23	Yes	***	<,001
Number of rows (Row Factor)	6						LIPA -/- vs. LIPA-/-_Treated _MD	-46.83	-65,44 to -28,23	Yes	***	<,001
Number of values	135						LIPA -/- vs. LIPA-/-_Treated _HD	-35.08	-53,69 to -16,48	Yes	***	<,001
							LIPA-/-_Treated _LD1 vs. LIPA-/-_Treated _LD2	4.75	-12,48 to 21,98	No	ns	0.967
							LIPA-/-_Treated _LD1 vs. LIPA-/-_Treated _MD	-5.25	-22,48 to 11,98	No	ns	0.949
							LIPA-/-_Treated _LD1 vs. LIPA-/-_Treated _HD	6.5	-10,73 to 23,73	No	ns	0.882
							LIPA-/-_Treated _LD2 vs. LIPA-/-_Treated _MD	-10	-27,23 to 7,227	No	ns	0.544
							LIPA-/-_Treated _LD2 vs. LIPA-/-_Treated _HD	1.75	-15,48 to 18,98	No	ns	>,999
							LIPA-/-_Treated _MD vs. LIPA-/-_Treated _HD	11.75	-5,477 to 28,98	No	ns	0.36
							4
							WT vs. LIPA -/-	39	20,39 to 57,61	Yes	***	<,001
							WT vs. LIPA-/-_Treated _LD1	0	-18,61 to 18,61	No	ns	>,999
							WT vs. LIPA-/-_Treated _LD2	-7	-25,61 to 11,61	No	ns	0.883
							WT vs. LIPA-/-_Treated _MD	-7	-25,61 to 11,61	No	ns	0.883
							WT vs. LIPA-/-_Treated _HD	-12.75	-31,36 to 5,857	No	ns	0.355
							LIPA -/- vs. LIPA-/-_Treated _LD1	-39	-56,23 to -21,77	Yes	***	<,001
							LIPA -/- vs. LIPA-/-_Treated _LD2	-46	-63,23 to -28,77	Yes	***	<,001
							LIPA -/- vs. LIPA-/-_Treated _MD	-46	-63,23 to -28,77	Yes	***	<,001
							LIPA -/- vs. LIPA-/-_Treated _HD	-51.75	-68,98 to -34,52	Yes	***	<,001
							LIPA-/-_Treated _LD1 vs. LIPA-/-_Treated _LD2	-7	-24,23 to 10,23	No	ns	0.845
							LIPA-/-_Treated _LD1 vs. LIPA-/-_Treated _MD	-7	-24,23 to 10,23	No	ns	0.845
							LIPA-/-_Treated _LD1 vs. LIPA-/-_Treated _HD	-12.75	-29,98 to 4,477	No	ns	0.27
							LIPA-/-_Treated _LD2 vs. LIPA-/-_Treated _MD	0	-17,23 to 17,23	No	ns	>,999
							LIPA-/-_Treated _LD2 vs. LIPA-/-_Treated _HD	-5.75	-22,98 to 11,48	No	ns	0.926
							LIPA-/-_Treated _MD vs. LIPA-/-_Treated _HD	-5.75	-22,98 to 11,48	No	ns	0.926
							6
							WT vs. LIPA -/-	35.5	16,89 to 54,11	Yes	***	<,001
							WT vs. LIPA-/-_Treated _LD1	19.5	0,8925 to 38,11	Yes	*	0.034
							WT vs. LIPA-/-_Treated _LD2	3	-15,61 to 21,61	No	ns	0.997
							WT vs. LIPA-/-_Treated _MD	-7.25	-25,86 to 11,36	No	ns	0.867
							WT vs. LIPA-/-_Treated _HD	-7.5	-26,11 to 11,11	No	ns	0.849
							LIPA -/- vs. LIPA-/-_Treated _LD1	-16	-33,23 to 1,227	No	ns	0.084
							LIPA -/- vs. LIPA-/-_Treated _LD2	-32.5	-49,73 to -15,27	Yes	***	<,001
							LIPA -/- vs. LIPA-/-_Treated _MD	-42.75	-59,98 to -25,52	Yes	***	<,001
							LIPA -/- vs. LIPA-/-_Treated _HD	-43	-60,23 to -25,77	Yes	***	<,001
							LIPA-/-_Treated _LD1 vs. LIPA-/-_Treated _LD2	-16.5	-33,73 to 0,7272	No	ns	0.069
							LIPA-/-_Treated _LD1 vs. LIPA-/-_Treated _MD	-26.75	-43,98 to -9,523	Yes	***	<,001
							LIPA-/-_Treated _LD1 vs. LIPA-/-_Treated _HD	-27	-44,23 to -9,773	Yes	***	<,001
							LIPA-/-_Treated _LD2 vs. LIPA-/-_Treated _MD	-10.25	-27,48 to 6,977	No	ns	0.516
							LIPA-/-_Treated _LD2 vs. LIPA-/-_Treated _HD	-10.5	-27,73 to 6,727	No	ns	0.489
							LIPA-/-_Treated _MD vs. LIPA-/-_Treated _HD	-0.25	-17,48 to 16,98	No	ns	>,999
							8
							WT vs. LIPA -/-	16	-2,607 to 34,61	No	ns	0.134
							WT vs. LIPA-/-_Treated _LD1	-22.75	-41,36 to -4,143	Yes	**	0.008
							WT vs. LIPA-/-_Treated _LD2	-23	-41,61 to -4,393	Yes	**	0.007
							WT vs. LIPA-/-_Treated _MD	-31.75	-50,36 to -13,14	Yes	***	<,001
							WT vs. LIPA-/-_Treated _HD	-32.5	-51,11 to -13,89	Yes	***	<,001
							LIPA -/- vs. LIPA-/-_Treated _LD1	-38.75	-55,98 to -21,52	Yes	***	<,001
							LIPA -/- vs. LIPA-/-_Treated _LD2	-39	-56,23 to -21,77	Yes	***	<,001
							LIPA -/- vs. LIPA-/-_Treated _MD	-47.75	-64,98 to -30,52	Yes	***	<,001
							LIPA -/- vs. LIPA-/-_Treated _HD	-48.5	-65,73 to -31,27	Yes	***	<,001
							LIPA-/-_Treated _LD1 vs. LIPA-/-_Treated _LD2	-0.25	-17,48 to 16,98	No	ns	>,999
							LIPA-/-_Treated _LD1 vs. LIPA-/-_Treated _MD	-9	-26,23 to 8,227	No	ns	0.653
							LIPA-/-_Treated _LD1 vs. LIPA-/-_Treated _HD	-9.75	-26,98 to 7,477	No	ns	0.571
							LIPA-/-_Treated _LD2 vs. LIPA-/-_Treated _MD	-8.75	-25,98 to 8,477	No	ns	0.68
							LIPA-/-_Treated _LD2 vs. LIPA-/-_Treated _HD	-9.5	-26,73 to 7,727	No	ns	0.599
							LIPA-/-_Treated _MD vs. LIPA-/-_Treated _HD	-0.75	-17,98 to 16,48	No	ns	>,999
							10
							WT vs. LIPA -/-	48.25	29,64 to 66,86	Yes	***	<,001
							WT vs. LIPA-/-_Treated _LD1	-1.75	-20,36 to 16,86	No	ns	>,999
							WT vs. LIPA-/-_Treated _LD2	-2.5	-21,11 to 16,11	No	ns	0.999
							WT vs. LIPA-/-_Treated _MD	-9	-27,61 to 9,607	No	ns	0.724
							WT vs. LIPA-/-_Treated _HD	-7.5	-26,11 to 11,11	No	ns	0.849
							LIPA -/- vs. LIPA-/-_Treated _LD1	-50	-67,23 to -32,77	Yes	***	<,001
							LIPA -/- vs. LIPA-/-_Treated _LD2	-50.75	-67,98 to -33,52	Yes	***	<,001
							LIPA -/- vs. LIPA-/-_Treated _MD	-57.25	-74,48 to -40,02	Yes	***	<,001
							LIPA -/- vs. LIPA-/-_Treated _HD	-55.75	-72,98 to -38,52	Yes	***	<,001
							LIPA-/-_Treated _LD1 vs. LIPA-/-_Treated _LD2	-0.75	-17,98 to 16,48	No	ns	>,999
							LIPA-/-_Treated _LD1 vs. LIPA-/-_Treated _MD	-7.25	-24,48 to 9,977	No	ns	0.825
							LIPA-/-_Treated _LD1 vs. LIPA-/-_Treated _HD	-5.75	-22,98 to 11,48	No	ns	0.926
							LIPA-/-_Treated _LD2 vs. LIPA-/-_Treated _MD	-6.5	-23,73 to 10,73	No	ns	0.882
							LIPA-/-_Treated _LD2 vs. LIPA-/-_Treated _HD	-5	-22,23 to 12,23	No	ns	0.959
							LIPA-/-_Treated _MD vs. LIPA-/-_Treated _HD	1.5	-15,73 to 18,73	No	ns	>,999
							12
							WT vs. LIPA -/-	35.67	17,06 to 54,27	Yes	***	<,001
							WT vs. LIPA-/-_Treated _LD1	-2.083	-20,69 to 16,52	No	ns	>,999
							WT vs. LIPA-/-_Treated _LD2	3.667	-14,94 to 22,27	No	ns	0.993
							WT vs. LIPA-/-_Treated _MD	-12.33	-30,94 to 6,274	No	ns	0.392
							WT vs. LIPA-/-_Treated _HD	-12.08	-30,69 to 6,524	No	ns	0.416
							LIPA -/- vs. LIPA-/-_Treated _LD1	-37.75	-54,98 to -20,52	Yes	***	<,001
							LIPA -/- vs. LIPA-/-_Treated _LD2	-32	-49,23 to -14,77	Yes	***	<,001
							LIPA -/- vs. LIPA-/-_Treated _MD	-48	-65,23 to -30,77	Yes	***	<,001
							LIPA -/- vs. LIPA-/-_Treated _HD	-47.75	-64,98 to -30,52	Yes	***	<,001
							LIPA-/-_Treated _LD1 vs. LIPA-/-_Treated _LD2	5.75	-11,48 to 22,98	No	ns	0.926
							LIPA-/-_Treated _LD1 vs. LIPA-/-_Treated _MD	-10.25	-27,48 to 6,977	No	ns	0.516
							LIPA-/-_Treated _LD1 vs. LIPA-/-_Treated _HD	-10	-27,23 to 7,227	No	ns	0.544
							LIPA-/-_Treated _LD2 vs. LIPA-/-_Treated _MD	-16	-33,23 to 1,227	No	ns	0.084
							LIPA-/-_Treated _LD2 vs. LIPA-/-_Treated _HD	-15.75	-32,98 to 1,477	No	ns	0.093
							LIPA-/-_Treated _MD vs. LIPA-/-_Treated _HD	0.25	-16,98 to 17,48	No	ns	>,999
							Test details	Predicted (LS) mean 1	Predicted (LS) mean 2	Predicted (LS) mean diff,	SE of diff,	N1	N2	q	DF
							2
							WT vs. LIPA -/-	110	59.67	50.33	9.68	1	3	7.354	99
							WT vs. LIPA-/-_Treated _LD1	110	101.3	8.75	9.372	1	4	1.32	99
							WT vs. LIPA-/-_Treated _LD2	110	96.5	13.5	9.372	1	4	2.037	99
							WT vs. LIPA-/-_Treated _MD	110	106.5	3.5	9.372	1	4	0.5281	99
							WT vs. LIPA-/-_Treated _HD	110	94.75	15.25	9.372	1	4	2.301	99
							LIPA -/- vs. LIPA-/-_Treated _LD1	59.67	101.3	-41.58	6.402	3	4	9.185	99
							LIPA -/- vs. LIPA-/-_Treated _LD2	59.67	96.5	-36.83	6.402	3	4	8.136	99
							LIPA -/- vs. LIPA-/-_Treated _MD	59.67	106.5	-46.83	6.402	3	4	10.34	99
							LIPA -/- vs. LIPA-/-_Treated _HD	59.67	94.75	-35.08	6.402	3	4	7.749	99
							LIPA-/-_Treated _LD1 vs. LIPA-/-_Treated _LD2	101.3	96.5	4.75	5.928	4	4	1.133	99
							LIPA-/-_Treated _LD1 vs. LIPA-/-_Treated _MD	101.3	106.5	-5.25	5.928	4	4	1.253	99
							LIPA-/-_Treated _LD1 vs. LIPA-/-_Treated _HD	101.3	94.75	6.5	5.928	4	4	1.551	99
							LIPA-/-_Treated _LD2 vs. LIPA-/-_Treated _MD	96.5	106.5	-10	5.928	4	4	2.386	99
							LIPA-/-_Treated _LD2 vs. LIPA-/-_Treated _HD	96.5	94.75	1.75	5.928	4	4	0.4175	99
							LIPA-/-_Treated _MD vs. LIPA-/-_Treated _HD	106.5	94.75	11.75	5.928	4	4	2.803	99
							4
							WT vs. LIPA -/-	97	58	39	6.402	3	4	8.615	99
							WT vs. LIPA-/-_Treated _LD1	97	97	0	6.402	3	4	0	99
							WT vs. LIPA-/-_Treated _LD2	97	104	-7	6.402	3	4	1.546	99
							WT vs. LIPA-/-_Treated _MD	97	104	-7	6.402	3	4	1.546	99
							WT vs. LIPA-/-_Treated _HD	97	109.8	-12.75	6.402	3	4	2.816	99
							LIPA -/- vs. LIPA-/-_Treated _LD1	58	97	-39	5.928	4	4	9.305	99
							LIPA -/- vs. LIPA-/-_Treated _LD2	58	104	-46	5.928	4	4	10.97	99
							LIPA -/- vs. LIPA-/-_Treated _MD	58	104	-46	5.928	4	4	10.97	99
							LIPA -/- vs. LIPA-/-_Treated _HD	58	109.8	-51.75	5.928	4	4	12.35	99
							LIPA-/-_Treated _LD1 vs. LIPA-/-_Treated _LD2	97	104	-7	5.928	4	4	1.67	99
							LIPA-/-_Treated _LD1 vs. LIPA-/-_Treated _MD	97	104	-7	5.928	4	4	1.67	99
							LIPA-/-_Treated _LD1 vs. LIPA-/-_Treated _HD	97	109.8	-12.75	5.928	4	4	3.042	99
							LIPA-/-_Treated _LD2 vs. LIPA-/-_Treated _MD	104	104	0	5.928	4	4	0	99
							LIPA-/-_Treated _LD2 vs. LIPA-/-_Treated _HD	104	109.8	-5.75	5.928	4	4	1.372	99
							LIPA-/-_Treated _MD vs. LIPA-/-_Treated _HD	104	109.8	-5.75	5.928	4	4	1.372	99
							6
							WT vs. LIPA -/-	101	65.5	35.5	6.402	3	4	7.841	99
							WT vs. LIPA-/-_Treated _LD1	101	81.5	19.5	6.402	3	4	4.307	99
							WT vs. LIPA-/-_Treated _LD2	101	98	3	6.402	3	4	0.6627	99
							WT vs. LIPA-/-_Treated _MD	101	108.3	-7.25	6.402	3	4	1.601	99
							WT vs. LIPA-/-_Treated _HD	101	108.5	-7.5	6.402	3	4	1.657	99
							LIPA -/- vs. LIPA-/-_Treated _LD1	65.5	81.5	-16	5.928	4	4	3.817	99
							LIPA -/- vs. LIPA-/-_Treated _LD2	65.5	98	-32.5	5.928	4	4	7.754	99
							LIPA -/- vs. LIPA-/-_Treated _MD	65.5	108.3	-42.75	5.928	4	4	10.2	99
							LIPA -/- vs. LIPA-/-_Treated _HD	65.5	108.5	-43	5.928	4	4	10.26	99
							LIPA-/-_Treated _LD1 vs. LIPA-/-_Treated _LD2	81.5	98	-16.5	5.928	4	4	3.937	99
							LIPA-/-_Treated _LD1 vs. LIPA-/-_Treated _MD	81.5	108.3	-26.75	5.928	4	4	6.382	99
							LIPA-/-_Treated _LD1 vs. LIPA-/-_Treated _HD	81.5	108.5	-27	5.928	4	4	6.442	99
							LIPA-/-_Treated _LD2 vs. LIPA-/-_Treated _MD	98	108.3	-10.25	5.928	4	4	2.445	99
							LIPA-/-_Treated _LD2 vs. LIPA-/-_Treated _HD	98	108.5	-10.5	5.928	4	4	2.505	99
							LIPA-/-_Treated _MD vs. LIPA-/-_Treated _HD	108.3	108.5	-0.25	5.928	4	4	0.05965	99
							8
							WT vs. LIPA -/-	71	55	16	6.402	3	4	3.534	99
							WT vs. LIPA-/-_Treated _LD1	71	93.75	-22.75	6.402	3	4	5.025	99
							WT vs. LIPA-/-_Treated _LD2	71	94	-23	6.402	3	4	5.08	99
							WT vs. LIPA-/-_Treated _MD	71	102.8	-31.75	6.402	3	4	7.013	99
							WT vs. LIPA-/-_Treated _HD	71	103.5	-32.5	6.402	3	4	7.179	99
							LIPA -/- vs. LIPA-/-_Treated _LD1	55	93.75	-38.75	5.928	4	4	9.245	99
							LIPA -/- vs. LIPA-/-_Treated _LD2	55	94	-39	5.928	4	4	9.305	99
							LIPA -/- vs. LIPA-/-_Treated _MD	55	102.8	-47.75	5.928	4	4	11.39	99
							LIPA -/- vs. LIPA-/-_Treated _HD	55	103.5	-48.5	5.928	4	4	11.57	99
							LIPA-/-_Treated _LD1 vs. LIPA-/-_Treated _LD2	93.75	94	-0.25	5.928	4	4	0.05965	99
							LIPA-/-_Treated _LD1 vs. LIPA-/-_Treated _MD	93.75	102.8	-9	5.928	4	4	2.147	99
							LIPA-/-_Treated _LD1 vs. LIPA-/-_Treated _HD	93.75	103.5	-9.75	5.928	4	4	2.326	99
							LIPA-/-_Treated _LD2 vs. LIPA-/-_Treated _MD	94	102.8	-8.75	5.928	4	4	2.088	99
							LIPA-/-_Treated _LD2 vs. LIPA-/-_Treated _HD	94	103.5	-9.5	5.928	4	4	2.267	99
							LIPA-/-_Treated _MD vs. LIPA-/-_Treated _HD	102.8	103.5	-0.75	5.928	4	4	0.1789	99
							10
							WT vs. LIPA -/-	101	52.75	48.25	6.402	3	4	10.66	99
							WT vs. LIPA-/-_Treated _LD1	101	102.8	-1.75	6.402	3	4	0.3866	99
							WT vs. LIPA-/-_Treated _LD2	101	103.5	-2.5	6.402	3	4	0.5522	99
							WT vs. LIPA-/-_Treated _MD	101	110	-9	6.402	3	4	1.988	99
							WT vs. LIPA-/-_Treated _HD	101	108.5	-7.5	6.402	3	4	1.657	99
							LIPA -/- vs. LIPA-/-_Treated _LD1	52.75	102.8	-50	5.928	4	4	11.93	99
							LIPA -/- vs. LIPA-/-_Treated _LD2	52.75	103.5	-50.75	5.928	4	4	12.11	99
							LIPA -/- vs. LIPA-/-_Treated _MD	52.75	110	-57.25	5.928	4	4	13.66	99
							LIPA -/- vs. LIPA-/-_Treated _HD	52.75	108.5	-55.75	5.928	4	4	13.3	99
							LIPA-/-_Treated _LD1 vs. LIPA-/-_Treated _LD2	102.8	103.5	-0.75	5.928	4	4	0.1789	99
							LIPA-/-_Treated _LD1 vs. LIPA-/-_Treated _MD	102.8	110	-7.25	5.928	4	4	1.73	99
							LIPA-/-_Treated _LD1 vs. LIPA-/-_Treated _HD	102.8	108.5	-5.75	5.928	4	4	1.372	99
							LIPA-/-_Treated _LD2 vs. LIPA-/-_Treated _MD	103.5	110	-6.5	5.928	4	4	1.551	99
							LIPA-/-_Treated _LD2 vs. LIPA-/-_Treated _HD	103.5	108.5	-5	5.928	4	4	1.193	99
							LIPA-/-_Treated _MD vs. LIPA-/-_Treated _HD	110	108.5	1.5	5.928	4	4	0.3579	99
							12
							WT vs. LIPA -/-	94.67	59	35.67	6.402	3	4	7.878	99
							WT vs. LIPA-/-_Treated _LD1	94.67	96.75	-2.083	6.402	3	4	0.4602	99
							WT vs. LIPA-/-_Treated _LD2	94.67	91	3.667	6.402	3	4	0.8099	99
							WT vs. LIPA-/-_Treated _MD	94.67	107	-12.33	6.402	3	4	2.724	99
							WT vs. LIPA-/-_Treated _HD	94.67	106.8	-12.08	6.402	3	4	2.669	99
							LIPA -/- vs. LIPA-/-_Treated _LD1	59	96.75	-37.75	5.928	4	4	9.007	99
							LIPA -/- vs. LIPA-/-_Treated _LD2	59	91	-32	5.928	4	4	7.635	99
							LIPA -/- vs. LIPA-/-_Treated _MD	59	107	-48	5.928	4	4	11.45	99
							LIPA -/- vs. LIPA-/-_Treated _HD	59	106.8	-47.75	5.928	4	4	11.39	99
							LIPA-/-_Treated _LD1 vs. LIPA-/-_Treated _LD2	96.75	91	5.75	5.928	4	4	1.372	99
							LIPA-/-_Treated _LD1 vs. LIPA-/-_Treated _MD	96.75	107	-10.25	5.928	4	4	2.445	99
							LIPA-/-_Treated _LD1 vs. LIPA-/-_Treated _HD	96.75	106.8	-10	5.928	4	4	2.386	99
							LIPA-/-_Treated _LD2 vs. LIPA-/-_Treated _MD	91	107	-16	5.928	4	4	3.817	99
							LIPA-/-_Treated _LD2 vs. LIPA-/-_Treated _HD	91	106.8	-15.75	5.928	4	4	3.758	99
							LIPA-/-_Treated _MD vs. LIPA-/-_Treated _HD	107	106.8	0.25	5.928	4	4	0.05965	99

## Sheet: Figure 2a
Figure 2a	vg per diploid genome liver
	WT			LIPA -/-				LIPA-/-_Treated _LD1				LIPA-/-_Treated _LD2				LIPA-/-_Treated _MD				LIPA-/-_Treated _HD
Liver	0.01	0.01	0.01	0.01	0.01	0.01	0.01	0.5	0.4	0.6	0.4	4.1	2.96	8.22	4.85	13.74	11.44	9.45	18	60.2	97.1	67	29.1

## Sheet: Figure 2b
Figure 2b	vg per diploid genome spleen
	WT			LIPA -/-				LIPA-/-_Treated _LD1				LIPA-/-_Treated _LD2				LIPA-/-_Treated _MD				LIPA-/-_Treated _HD
Spleen	0.01	0.01	0.01	0.01	0.01	0.01	0.01	0.11	0.01	0.03	0.01	0.08	0.07	0.27	0.09	0.42	0.25	0.44	0.48	1.69	1.86	1.1

## Sheet: Figure 2c
Figure 2c	fold change LAL Activity in liver
	WT			LIPA -/-				LIPA-/-_Treated _LD1				LIPA-/-_Treated _LD2				LIPA-/-_Treated _MD				LIPA-/-_Treated _HD
Fold change of LAL Activity	0.72	0.86	0.98	0.05	0.05	0.02	0.03	0.42	0.24	0.34	0.3	5.33	2.57	7.39	3.42	10.96	12.25	9.08	11.08	17.28	13.83	12.93	11.67
Statistic test	Annova Result						Statistic test	Multiple comparaison
ANOVA summary							Number of families	1
F	64.65						Number of comparisons per family	15
P value	<,001						Alpha	0.05
P value summary	***
Significant diff. among means (P < 0.05)?	Yes						Tukey's multiple comparisons test	Mean Diff,	95,00% CI of diff,	Below threshold?	Summary	Adjusted P Value
R squared	0.95						WT vs. LIPA-/-	0.8158	-2,757 to 4,389	No	ns	0.975	A-B
							WT vs. LD1	0.5283	-3,044 to 4,101	No	ns	0.997	A-C
Brown-Forsythe test							WT vs. LD2	-3.824	-7,397 to -0,2515	Yes	*	0.032	A-D
F (DFn, DFd)	3,049 (5, 17)						WT vs. MD	-9.989	-13,56 to -6,416	Yes	***	<,001	A-E
P value	0.038						WT vs. HD	-13.07	-16,65 to -9,501	Yes	***	<,001	A-F
P value summary	*						LIPA-/- vs. LD1	-0.2875	-3,595 to 3,020	No	ns	>,999	B-C
Are SDs significantly different (P < 0.05)?	Yes						LIPA-/- vs. LD2	-4.64	-7,948 to -1,332	Yes	**	0.004	B-D
							LIPA-/- vs. MD	-10.81	-14,11 to -7,497	Yes	***	<,001	B-E
Bartlett's test							LIPA-/- vs. HD	-13.89	-17,20 to -10,58	Yes	***	<,001	B-F
Bartlett's statistic (corrected)							LD1 vs. LD2	-4.353	-7,660 to -1,045	Yes	**	0.007	C-D
P value							LD1 vs. MD	-10.52	-13,83 to -7,210	Yes	***	<,001	C-E
P value summary							LD1 vs. HD	-13.6	-16,91 to -10,29	Yes	***	<,001	C-F
Are SDs significantly different (P < 0.05)?							LD2 vs. MD	-6.165	-9,473 to -2,857	Yes	***	<,001	D-E
							LD2 vs. HD	-9.25	-12,56 to -5,942	Yes	***	<,001	D-F
ANOVA table	SS	DF	MS	F (DFn, DFd)	P value		MD vs. HD	-3.085	-6,393 to 0,2227	No	ns	0.075	E-F
Treatment (between columns)	691.3	5	138.3	F (5, 17) = 64,65	P<,001
Residual (within columns)	36.36	17	2.139				Test details	Mean 1	Mean 2	Mean Diff,	SE of diff,	n1	n2	q	DF
Total	727.6	22					WT vs. LIPA-/-	0.8533	0.0375	0.8158	1.117	3	4	1.033	17
							WT vs. LD1	0.8533	0.325	0.5283	1.117	3	4	0.669	17
Data summary							WT vs. LD2	0.8533	4.678	-3.824	1.117	3	4	4.842	17
Number of treatments (columns)	6						WT vs. MD	0.8533	10.84	-9.989	1.117	3	4	12.65	17
Number of values (total)	23						WT vs. HD	0.8533	13.93	-13.07	1.117	3	4	16.55	17
							LIPA-/- vs. LD1	0.0375	0.325	-0.2875	1.034	4	4	0.3932	17
							LIPA-/- vs. LD2	0.0375	4.678	-4.64	1.034	4	4	6.346	17
							LIPA-/- vs. MD	0.0375	10.84	-10.81	1.034	4	4	14.78	17
							LIPA-/- vs. HD	0.0375	13.93	-13.89	1.034	4	4	19	17
							LD1 vs. LD2	0.325	4.678	-4.353	1.034	4	4	5.953	17
							LD1 vs. MD	0.325	10.84	-10.52	1.034	4	4	14.38	17
							LD1 vs. HD	0.325	13.93	-13.6	1.034	4	4	18.6	17
							LD2 vs. MD	4.678	10.84	-6.165	1.034	4	4	8.431	17
							LD2 vs. HD	4.678	13.93	-9.25	1.034	4	4	12.65	17
							MD vs. HD	10.84	13.93	-3.085	1.034	4	4	4.219	17

[truncated: 37 more sheets: Figure 2d, Figure 2e, Figure 2f, Figure 3a, Figure 3b, Figure 3c, Figure 3d, Figure 4a, Figure 4b, Figure 4c, Figure 4d, Figure 4e, Figure 4f, Figure 4g, Figure 4h, Figure 4i, Figure 5a, Figure 5b, Figure 5c, Figure 5d …]
